# Supplementary material for: Spatiotemporal processing of neural cell adhesion molecules 1 and 2 by BACE1 in vivo
Source: J Biol Chem. 2021 Feb 3;296:100372. doi: 10.1016/j.jbc.2021.100372 (PMC7949136; doi:10.1016/j.jbc.2021.100372)
Supplement: Table S2 [file mmc2.xlsx]

## Sheet: NCAM2-FL
Reference	Start Position	End Position	Peptide	ScanF	Obs m/z	z	↓ XCorr	ΔCorr	SP	# Ions
NCAM2	485	503	R.FQEYILELADVPSSPHGVK.I	17661	710.36431	3	5.683	0.955	1415.2	33/72
NCAM2	163	178	R.FAVLANNNLQILNINK.S	18721	900.01139	2	5.598	0.806	2756.8	23/30
NCAM2	779	802	R.ITNHEDGSPVNEPNETTPLTEPEK.L	11051	883.41194	3	5.589	0.668	1540.6	34/92
NCAM2	100	114	K.GQTQEATVVLEIYQK.L	15366	853.94776	2	5.575	0.759	1656.5	21/28
NCAM2	485	503	R.FQEYILELADVPSSPHGVK.I	18098	710.36507	3	5.567	0.931	1761.4	36/72
NCAM2	485	503	R.FQEYILELADVPSSPHGVK.I	18581	710.36748	3	5.474	0.908	1213.9	33/72
NCAM2	100	114	K.GQTQEATVVLEIYQK.L	15367	853.94776	2	5.474	0.795	2144.5	23/28
NCAM2	485	503	R.FQEYILELADVPSSPHGVK.I	18006	710.36473	3	5.384	0.796	1371.4	34/72
NCAM2	485	503	R.FQEYILELADVPSSPHGVK.I	18328	710.36700	3	5.190	0.832	1443.3	34/72
NCAM2	485	503	R.FQEYILELADVPSSPHGVK.I	18237	710.36704	3	5.143	0.849	1252.4	32/72
NCAM2	485	503	R.FQEYILELADVPSSPHGVK.I	18558	710.36744	3	5.132	0.865	1091.9	31/72
NCAM2	100	114	K.GQTQEATVVLEIYQK.L	15719	853.94933	2	5.128	0.815	1956.9	22/28
NCAM2	100	114	K.GQTQEATVVLEIYQK.L	15597	853.94979	2	5.115	0.783	2098.9	22/28
NCAM2	485	503	R.FQEYILELADVPSSPHGVK.I	18698	710.36731	3	5.074	0.870	1373.7	35/72
NCAM2	485	503	R.FQEYILELADVPSSPHGVK.I	17777	710.36434	3	5.065	0.905	1594.7	36/72
NCAM2	78	92	R.LTIYNANIEDAGIYR.C	15066	863.44067	2	5.060	0.663	1921.6	22/28
NCAM2	100	114	K.GQTQEATVVLEIYQK.L	15598	853.94979	2	5.059	0.781	1747.8	21/28
NCAM2	98	114	D.AKGQTQEATVVLEIYQK.L	14278	636.01192	3	5.021	0.824	1352.6	27/64
NCAM2	485	503	R.FQEYILELADVPSSPHGVK.I	18931	710.36716	3	5.000	0.779	1412.8	34/72
NCAM2	485	503	R.FQEYILELADVPSSPHGVK.I	18016	710.36546	3	4.993	0.950	1431.2	34/72
NCAM2	485	503	R.FQEYILELADVPSSPHGVK.I	19977	710.36691	3	4.986	0.865	964.6	29/72
NCAM2	779	802	R.ITNHEDGSPVNEPNETTPLTEPEK.L	11055	883.41194	3	4.985	0.558	1234.2	32/92
NCAM2	485	503	R.FQEYILELADVPSSPHGVK.I	17983	710.36478	3	4.971	0.845	1518.0	34/72
NCAM2	100	114	K.GQTQEATVVLEIYQK.L	15477	853.94777	2	4.958	0.819	1250.9	19/28
NCAM2	485	503	R.FQEYILELADVPSSPHGVK.I	18236	710.36704	3	4.942	0.904	1573.3	36/72
NCAM2	100	114	K.GQTQEATVVLEIYQK.L	15476	853.94777	2	4.920	0.820	1366.8	19/28
NCAM2	100	114	K.GQTQEATVVLEIYQK.L	16854	853.94907	2	4.917	0.762	1928.0	20/28
NCAM2	485	503	R.FQEYILELADVPSSPHGVK.I	18352	710.36707	3	4.912	0.933	1335.0	33/72
NCAM2	39	60	K.FFTCTAIGEPESIDWYNPQGEK.I	17780	863.72036	3	4.908	0.758	816.0	25/84
NCAM2	485	503	R.FQEYILELADVPSSPHGVK.I	21706	710.36779	3	4.890	0.934	1777.7	31/72
NCAM2	78	92	R.LTIYNANIEDAGIYR.C	15068	863.44067	2	4.888	0.661	1479.5	19/28
NCAM2	485	503	R.FQEYILELADVPSSPHGVK.I	19375	710.36657	3	4.795	0.866	1457.5	33/72
NCAM2	337	351	R.AIDGVM*FSEGDKSPD.G	11974	792.34646	2	4.789	0.797	1431.8	23/28
NCAM2	485	503	R.FQEYILELADVPSSPHGVK.I	18699	710.36731	3	4.780	0.813	951.2	28/72
NCAM2	485	503	R.FQEYILELADVPSSPHGVK.I	19256	710.36703	3	4.756	0.814	1255.2	33/72
NCAM2	547	568	R.SHGVQTM*VVLSSLEPNTTYEIR.V	15637	826.41280	3	4.745	0.670	560.4	27/84
NCAM2	779	802	R.ITNHEDGSPVNEPNETTPLTEPEK.L	11046	883.41194	3	4.743	0.623	1325.1	32/92
NCAM2	485	503	R.FQEYILELADVPSSPHGVK.I	19989	710.36687	3	4.738	0.762	1056.7	30/72
NCAM2	485	503	R.FQEYILELADVPSSPHGVK.I	19325	710.36671	3	4.733	0.887	1159.8	31/72
NCAM2	98	114	D.AKGQTQEATVVLEIYQK.L	14276	636.01192	3	4.726	0.848	1319.3	27/64
NCAM2	485	503	R.FQEYILELADVPSSPHGVK.I	20436	710.36689	3	4.684	0.879	1684.4	35/72
NCAM2	485	500	R.FQEYILELADVPSSPH.G	18744	922.95533	2	4.682	0.813	858.9	19/30
NCAM2	590	607	L.PVREPSPPSIHGQPSSGK.S	16045	619.65745	3	4.676	0.811	2169.5	34/68
NCAM2	485	503	R.FQEYILELADVPSSPHGVK.I	20348	710.36682	3	4.669	0.876	1083.5	31/72
NCAM2	485	503	R.FQEYILELADVPSSPHGVK.I	19171	710.36718	3	4.660	0.859	885.6	29/72
NCAM2	76	92	R.SRLTIYNANIEDAGIYR.C	14420	657.00641	3	4.655	0.619	1135.9	27/64
NCAM2	590	607	L.PVREPSPPSIHGQPSSGK.S	16034	619.65743	3	4.650	0.715	1715.5	31/68
NCAM2	590	607	L.PVREPSPPSIHGQPSSGK.S	16037	619.65743	3	4.640	0.574	1216.6	28/68
NCAM2	100	114	K.GQTQEATVVLEIYQK.L	16246	853.94901	2	4.631	0.659	1231.9	17/28
NCAM2	485	503	R.FQEYILELADVPSSPHGVK.I	18795	710.36712	3	4.616	0.741	1341.5	33/72
NCAM2	44	60	T.AIGEPESIDWYNPQGEK.I	14680	966.95010	2	4.612	0.819	1243.8	21/32
NCAM2	485	503	R.FQEYILELADVPSSPHGVK.I	17753	710.36434	3	4.610	0.834	849.8	28/72
NCAM2	78	92	R.LTIYNANIEDAGIYR.C	15192	863.44065	2	4.605	0.673	1607.3	20/28
NCAM2	485	503	R.FQEYILELADVPSSPHGVK.I	19140	710.36719	3	4.604	0.859	1527.7	35/72
NCAM2	163	178	R.FAVLANNNLQILNINK.S	18732	900.01139	2	4.584	0.667	1913.5	20/30
NCAM2	93	114	R.CQATDAKGQTQEATVVLEIYQK.L	14528	827.74583	3	4.574	0.815	1153.0	30/84
NCAM2	485	503	R.FQEYILELADVPSSPHGVK.I	19277	710.36689	3	4.571	0.904	860.4	29/72
NCAM2	583	604	K.IEIFQTLPVREPSPPSIHGQPS.S	17128	810.42983	3	4.558	0.768	670.3	29/84
NCAM2	78	92	R.LTIYNANIEDAGIYR.C	15758	863.44125	2	4.555	0.719	1873.5	22/28
NCAM2	485	503	R.FQEYILELADVPSSPHGVK.I	19600	710.36661	3	4.553	0.928	1468.9	34/72
NCAM2	485	503	R.FQEYILELADVPSSPHGVK.I	18009	710.36509	3	4.547	0.840	1206.3	31/72
NCAM2	485	503	R.FQEYILELADVPSSPHGVK.I	18372	710.36707	3	4.544	0.822	1192.2	31/72
NCAM2	485	503	R.FQEYILELADVPSSPHGVK.I	18474	710.36721	3	4.536	0.779	1655.7	35/72
NCAM2	485	503	R.FQEYILELADVPSSPHGVK.I	18928	710.36716	3	4.516	0.920	1171.1	31/72
NCAM2	336	353	K.RAIDGVM*FSEGDKSPDGR.I	10164	651.64062	3	4.516	0.681	708.4	27/68
NCAM2	100	114	K.GQTQEATVVLEIYQK.L	15384	853.94779	2	4.515	0.795	1330.5	19/28
NCAM2	200	216	R.DIIVIVNVPPAIM*M*PQK.S	18759	955.52635	2	4.505	0.845	583.4	19/32
NCAM2	485	503	R.FQEYILELADVPSSPHGVK.I	18240	710.36704	3	4.503	0.891	999.4	29/72
NCAM2	485	503	R.FQEYILELADVPSSPHGVK.I	18351	710.36707	3	4.489	0.889	954.4	29/72
NCAM2	485	503	R.FQEYILELADVPSSPHGVK.I	17663	710.36431	3	4.484	0.895	1141.5	31/72
NCAM2	485	503	R.FQEYILELADVPSSPHGVK.I	17776	710.36434	3	4.482	0.898	1444.9	34/72
NCAM2	672	689	R.LGYSEPTVYEFSM*PPKPN.I	15112	1036.48431	2	4.481	0.716	795.1	19/34
NCAM2	485	503	R.FQEYILELADVPSSPHGVK.I	18124	710.36544	3	4.478	0.833	1429.9	34/72
NCAM2	485	503	R.FQEYILELADVPSSPHGVK.I	18121	710.36509	3	4.476	0.852	1173.7	32/72
NCAM2	337	351	R.AIDGVM*FSEGDKSPD.G	11971	792.34644	2	4.476	0.723	1185.8	21/28
NCAM2	79	92	L.TIYNANIEDAGIYR.C	13636	806.89981	2	4.474	0.855	1857.4	22/26
NCAM2	485	503	R.FQEYILELADVPSSPHGVK.I	20576	710.36702	3	4.471	0.797	943.2	28/72
NCAM2	485	503	R.FQEYILELADVPSSPHGVK.I	19831	710.36681	3	4.459	0.807	1023.9	30/72
NCAM2	79	92	L.TIYNANIEDAGIYR.C	13637	806.89981	2	4.454	0.777	2021.2	21/26
NCAM2	583	604	K.IEIFQTLPVREPSPPSIHGQPS.S	17117	810.42983	3	4.452	0.750	576.8	28/84
NCAM2	485	503	R.FQEYILELADVPSSPHGVK.I	19591	710.36681	3	4.450	0.846	1034.8	29/72
NCAM2	485	503	R.FQEYILELADVPSSPHGVK.I	20460	710.36701	3	4.437	0.792	993.4	29/72
NCAM2	78	92	R.LTIYNANIEDAGIYR.C	16485	863.44148	2	4.434	0.676	1608.1	20/28
NCAM2	481	503	R.IGTRFQEYILELADVPSSPHGVK.I	18729	639.84057	4	4.431	0.349	1148.5	37/132
NCAM2	485	503	R.FQEYILELADVPSSPHGVK.I	20067	710.36682	3	4.428	0.931	1333.5	32/72
NCAM2	485	503	R.FQEYILELADVPSSPHGVK.I	18913	710.36717	3	4.423	0.828	1279.0	31/72
NCAM2	485	503	R.FQEYILELADVPSSPHGVK.I	19951	710.36682	3	4.419	0.843	1148.8	30/72
NCAM2	98	114	D.AKGQTQEATVVLEIYQK.L	14270	636.01192	3	4.415	0.835	1592.2	29/64
NCAM2	78	92	R.LTIYNANIEDAGIYR.C	21061	863.44244	2	4.397	0.734	1053.1	17/28
NCAM2	485	503	R.FQEYILELADVPSSPHGVK.I	18269	710.36696	3	4.394	0.920	1086.4	30/72
NCAM2	485	503	R.FQEYILELADVPSSPHGVK.I	18820	710.36716	3	4.382	0.868	1144.1	30/72
NCAM2	485	503	R.FQEYILELADVPSSPHGVK.I	17891	710.36481	3	4.381	0.930	974.1	28/72
NCAM2	485	503	R.FQEYILELADVPSSPHGVK.I	19510	710.36652	3	4.372	0.833	612.4	26/72
NCAM2	336	353	K.RAIDGVM*FSEGDKSPDGR.I	10163	651.64062	3	4.341	0.677	668.0	28/68
NCAM2	78	92	R.LTIYNANIEDAGIYR.C	15072	863.44067	2	4.340	0.664	1477.4	20/28
NCAM2	485	503	R.FQEYILELADVPSSPHGVK.I	18122	710.36544	3	4.333	0.893	1033.6	30/72
NCAM2	485	503	R.FQEYILELADVPSSPHGVK.I	18675	710.36740	3	4.332	0.826	1032.3	30/72
NCAM2	39	60	K.FFTCTAIGEPESIDWYNPQGEK.I	17781	863.72036	3	4.331	0.715	1067.0	27/84
NCAM2	485	503	R.FQEYILELADVPSSPHGVK.I	19280	710.36689	3	4.319	0.847	895.8	28/72
NCAM2	485	503	R.FQEYILELADVPSSPHGVK.I	17662	710.36431	3	4.317	0.894	1437.9	34/72
NCAM2	485	503	R.FQEYILELADVPSSPHGVK.I	19749	710.36670	3	4.316	0.916	1104.9	29/72
NCAM2	78	92	R.LTIYNANIEDAGIYR.C	15946	863.44119	2	4.309	0.605	1350.7	19/28
NCAM2	163	178	R.FAVLANNNLQILNINK.S	18722	900.01139	2	4.304	0.681	1514.2	19/30
NCAM2	76	92	R.SRLTIYNANIEDAGIYR.C	14418	657.00641	3	4.302	0.709	1285.3	28/64
NCAM2	78	92	R.LTIYNANIEDAGIYR.C	15868	863.44161	2	4.294	0.680	1327.5	19/28
NCAM2	100	114	K.GQTQEATVVLEIYQK.L	15885	853.94907	2	4.294	0.777	1107.0	18/28
NCAM2	485	503	R.FQEYILELADVPSSPHGVK.I	19625	710.36660	3	4.261	0.780	1301.3	32/72
NCAM2	485	503	R.FQEYILELADVPSSPHGVK.I	19862	710.36682	3	4.256	0.837	1191.4	31/72
NCAM2	485	503	R.FQEYILELADVPSSPHGVK.I	18213	710.36616	3	4.256	0.877	1217.0	33/72
NCAM2	485	503	R.FQEYILELADVPSSPHGVK.I	18703	710.36731	3	4.250	0.880	740.9	27/72
NCAM2	39	60	K.FFTCTAIGEPESIDWYNPQGEK.I	17782	863.72036	3	4.225	0.742	1479.4	31/84
NCAM2	78	92	R.LTIYNANIEDAGIYR.C	15194	863.44065	2	4.222	0.638	1687.9	21/28
NCAM2	672	689	R.LGYSEPTVYEFSM*PPKPN.I	15114	1036.48431	2	4.217	0.577	1119.2	20/34
NCAM2	100	114	K.GQTQEATVVLEIYQK.L	15504	853.94784	2	4.216	0.801	1616.3	20/28
NCAM2	486	503	F.QEYILELADVPSSPHGVK.I	16267	661.34418	3	4.213	0.567	864.9	30/68
NCAM2	43	60	C.TAIGEPESIDWYNPQGEK.I	14896	1017.47386	2	4.211	0.960	730.9	18/34
NCAM2	287	303	K.AGEDQKQAFLQVFVQPH.I	16982	647.99640	3	4.199	0.728	1919.4	31/64
NCAM2	78	92	R.LTIYNANIEDAGIYR.C	17198	863.44179	2	4.191	0.700	1192.1	20/28
NCAM2	78	92	R.LTIYNANIEDAGIYR.C	16243	863.44140	2	4.186	0.702	1538.9	19/28
NCAM2	77	92	S.RLTIYNANIEDAGIYR.C	14492	627.99645	3	4.175	0.806	1111.1	27/60
NCAM2	485	503	R.FQEYILELADVPSSPHGVK.I	18586	710.36748	3	4.163	0.844	1078.7	29/72
NCAM2	485	503	R.FQEYILELADVPSSPHGVK.I	19861	710.36682	3	4.159	0.808	1216.0	31/72
NCAM2	78	92	R.LTIYNANIEDAGIYR.C	15990	863.44121	2	4.159	0.695	1614.7	20/28
NCAM2	485	503	R.FQEYILELADVPSSPHGVK.I	19397	710.36657	3	4.156	0.786	1404.0	33/72
NCAM2	547	568	R.SHGVQTM*VVLSSLEPNTTYEIR.V	15759	826.41303	3	4.145	0.575	735.6	28/84
NCAM2	485	503	R.FQEYILELADVPSSPHGVK.I	20153	710.36674	3	4.140	0.951	1064.2	30/72
NCAM2	583	607	K.IEIFQTLPVREPSPPSIHGQPSSGK.S	15918	676.11003	4	4.133	0.554	720.4	37/144
NCAM2	583	604	K.IEIFQTLPVREPSPPSIHGQPS.S	17134	810.42983	3	4.125	0.711	495.5	25/84
NCAM2	100	114	K.GQTQEATVVLEIYQK.L	15629	853.95049	2	4.118	0.827	2015.8	22/28
NCAM2	485	503	R.FQEYILELADVPSSPHGVK.I	18007	710.36473	3	4.116	0.784	1314.8	32/72
NCAM2	78	92	R.LTIYNANIEDAGIYR.C	17403	863.44174	2	4.114	0.764	1315.2	18/28
NCAM2	644	657	K.VQGNKDHIILEHLQ.W	11575	548.63177	3	4.105	0.685	1148.4	26/52
NCAM2	485	503	R.FQEYILELADVPSSPHGVK.I	17893	710.36481	3	4.096	0.794	972.9	29/72
NCAM2	485	503	R.FQEYILELADVPSSPHGVK.I	21857	710.36718	3	4.096	0.848	1187.2	31/72
NCAM2	810	822	N.GKEVLNAETIEIK.V	12785	481.93841	3	4.093	0.740	1346.7	26/48
NCAM2	583	604	K.IEIFQTLPVREPSPPSIHGQPS.S	17138	810.42983	3	4.092	0.652	796.9	31/84
NCAM2	485	503	R.FQEYILELADVPSSPHGVK.I	17896	710.36481	3	4.078	0.853	1348.7	33/72
NCAM2	78	92	R.LTIYNANIEDAGIYR.C	16111	863.44096	2	4.077	0.642	940.9	17/28
NCAM2	616	629	K.QDDGGAPILEYIVK.Y	19540	759.39399	2	4.077	0.759	952.6	21/26
NCAM2	76	92	R.SRLTIYNANIEDAGIYR.C	14419	657.00641	3	4.074	0.697	1501.1	29/64
NCAM2	485	503	R.FQEYILELADVPSSPHGVK.I	19511	710.36652	3	4.073	0.866	1218.7	31/72
NCAM2	485	503	R.FQEYILELADVPSSPHGVK.I	19744	710.36670	3	4.071	0.783	940.0	29/72
NCAM2	485	503	R.FQEYILELADVPSSPHGVK.I	20165	710.36688	3	4.058	0.875	969.3	28/72
NCAM2	200	216	R.DIIVIVNVPPAIM*M*PQK.S	19035	955.52670	2	4.057	0.874	619.2	20/32
NCAM2	583	592	K.IEIFQTLPVR.E	17837	608.35475	2	4.052	0.736	1590.5	16/18
NCAM2	485	503	R.FQEYILELADVPSSPHGVK.I	19630	710.36660	3	4.050	0.810	1232.3	31/72
NCAM2	672	689	R.LGYSEPTVYEFSM*PPKPN.I	14882	1036.48353	2	4.047	0.556	828.2	19/34
NCAM2	336	353	K.RAIDGVM*FSEGDKSPDGR.I	9823	651.64066	3	4.045	0.630	994.1	29/68
NCAM2	485	503	R.FQEYILELADVPSSPHGVK.I	18593	710.36748	3	4.034	0.871	1024.9	30/72
NCAM2	392	402	R.SM*HLDIEYAPK.F	11247	440.54662	3	4.027	0.761	1677.2	26/40
NCAM2	779	802	R.ITNHEDGSPVNEPNETTPLTEPEK.L	11066	883.41194	3	4.027	0.661	911.2	27/92
NCAM2	485	503	R.FQEYILELADVPSSPHGVK.I	19045	710.36728	3	4.020	0.811	900.9	28/72
NCAM2	392	402	R.SM*HLDIEYAPK.F	11476	440.54728	3	4.005	0.764	1285.5	23/40
NCAM2	485	503	R.FQEYILELADVPSSPHGVK.I	20349	710.36682	3	3.998	0.726	745.2	26/72
NCAM2	485	503	R.FQEYILELADVPSSPHGVK.I	19053	710.36728	3	3.985	0.712	924.1	28/72
NCAM2	80	92	T.IYNANIEDAGIYR.C	13011	756.37566	2	3.976	0.826	1735.8	21/24
NCAM2	643	657	K.KVQGNKDHIILEHLQ.W	10816	591.33030	3	3.963	0.587	1014.1	24/56
NCAM2	576	592	K.GQGDYSKIEIFQTLPVR.E	17248	651.01177	3	3.962	0.710	1641.5	29/64
NCAM2	485	503	R.FQEYILELADVPSSPHGVK.I	18358	710.36707	3	3.959	0.801	1028.2	30/72
NCAM2	485	503	R.FQEYILELADVPSSPHGVK.I	18467	710.36721	3	3.952	0.937	1063.3	31/72
NCAM2	200	216	R.DIIVIVNVPPAIM*M*PQK.S	19267	955.52608	2	3.948	0.821	544.9	18/32
NCAM2	78	92	R.LTIYNANIEDAGIYR.C	15825	863.44151	2	3.947	0.599	1145.8	18/28
NCAM2	485	503	R.FQEYILELADVPSSPHGVK.I	18468	710.36721	3	3.934	0.884	1185.9	31/72
NCAM2	659	671	W.TM*GYEVQITAANR.L	11347	735.35370	2	3.933	0.907	1243.6	17/24
NCAM2	78	92	R.LTIYNANIEDAGIYR.C	16227	863.44150	2	3.931	0.726	1194.4	18/28
NCAM2	115	127	K.LTFREVVSPQEFK.Q	14766	527.28523	3	3.931	0.500	1769.7	27/48
NCAM2	287	303	K.AGEDQKQAFLQVFVQPH.I	16738	647.99715	3	3.929	0.716	1374.1	26/64
NCAM2	485	503	R.FQEYILELADVPSSPHGVK.I	18443	710.36715	3	3.926	0.758	1103.4	32/72
NCAM2	485	503	R.FQEYILELADVPSSPHGVK.I	20889	710.36711	3	3.917	0.833	1091.9	31/72
NCAM2	485	503	R.FQEYILELADVPSSPHGVK.I	17779	710.36434	3	3.915	0.839	998.2	29/72
NCAM2	485	503	R.FQEYILELADVPSSPHGVK.I	19162	710.36718	3	3.908	0.947	1010.3	29/72
NCAM2	672	689	R.LGYSEPTVYEFSM*PPKPN.I	14994	1036.48365	2	3.900	0.739	643.7	18/34
NCAM2	672	689	R.LGYSEPTVYEFSM*PPKPN.I	14995	1036.48365	2	3.885	0.608	1169.3	21/34
NCAM2	293	303	K.QAFLQVFVQPH.I	18053	657.35023	2	3.885	0.775	787.8	16/20
NCAM2	644	657	K.VQGNKDHIILEHLQ.W	11576	548.63177	3	3.878	0.691	1872.5	29/52
NCAM2	485	503	R.FQEYILELADVPSSPHGVK.I	17197	710.36649	3	3.871	0.811	814.2	26/72
NCAM2	485	500	R.FQEYILELADVPSSPH.G	18743	922.95533	2	3.869	0.812	581.1	16/30
NCAM2	588	607	Q.TLPVREPSPPSIHGQPSSGK.S	16062	691.03437	3	3.864	0.765	239.3	21/76
NCAM2	78	92	R.LTIYNANIEDAGIYR.C	16646	863.44192	2	3.853	0.602	1038.2	18/28
NCAM2	76	92	R.SRLTIYNANIEDAGIYR.C	14422	657.00643	3	3.853	0.532	1193.2	27/64
NCAM2	583	592	K.IEIFQTLPVR.E	17826	608.35475	2	3.850	0.695	1508.9	16/18
NCAM2	485	503	R.FQEYILELADVPSSPHGVK.I	19024	710.36726	3	3.846	0.900	933.8	27/72
NCAM2	583	601	K.IEIFQTLPVREPSPPSIHG.Q	17553	706.38251	3	3.842	0.680	594.7	23/72
NCAM2	485	503	R.FQEYILELADVPSSPHGVK.I	18825	710.36716	3	3.838	0.787	697.9	26/72
NCAM2	485	503	R.FQEYILELADVPSSPHGVK.I	21854	710.36718	3	3.829	0.868	922.7	28/72
NCAM2	547	568	R.SHGVQTM*VVLSSLEPNTTYEIR.V	15638	826.41280	3	3.825	0.653	722.2	28/84
NCAM2	485	503	R.FQEYILELADVPSSPHGVK.I	19486	710.36657	3	3.821	0.815	1042.7	29/72
NCAM2	485	503	R.FQEYILELADVPSSPHGVK.I	19396	710.36657	3	3.821	0.699	725.0	26/72
NCAM2	39	60	K.FFTCTAIGEPESIDWYNPQGEK.I	17905	863.72039	3	3.815	0.637	632.3	23/84
NCAM2	485	500	R.FQEYILELADVPSSPH.G	18755	922.95533	2	3.810	0.801	548.1	16/30
NCAM2	485	503	R.FQEYILELADVPSSPHGVK.I	20821	710.36709	3	3.807	0.848	834.3	27/72
NCAM2	78	92	R.LTIYNANIEDAGIYR.C	15707	863.44287	2	3.805	0.547	867.7	17/28
NCAM2	138	162	R.VSSSPAPAVSWLYHNEEVTTIPDNR.F	16585	923.78397	3	3.795	0.762	508.4	30/96
NCAM2	486	503	F.QEYILELADVPSSPHGVK.I	16279	661.34418	3	3.791	0.764	666.7	27/68
NCAM2	643	657	K.KVQGNKDHIILEHLQ.W	10812	591.33030	3	3.790	0.619	921.3	23/56
NCAM2	672	689	R.LGYSEPTVYEFSM*PPKPN.I	14885	1036.48353	2	3.784	0.641	756.4	18/34
NCAM2	583	600	K.IEIFQTLPVREPSPPSIH.G	17615	687.37537	3	3.783	0.751	1001.0	29/68
NCAM2	336	353	K.RAIDGVM*FSEGDKSPDGR.I	9827	651.64066	3	3.783	0.701	829.6	27/68
NCAM2	392	402	R.SM*HLDIEYAPK.F	11250	440.54694	3	3.782	0.784	1050.1	22/40
NCAM2	810	822	N.GKEVLNAETIEIK.V	12786	481.93841	3	3.779	0.735	1317.2	25/48
NCAM2	758	773	K.AAYLKDGSKEPIVEM*R.T	9749	608.31514	3	3.770	0.753	1021.5	27/60
NCAM2	485	503	R.FQEYILELADVPSSPHGVK.I	21079	710.36690	3	3.766	0.701	856.8	26/72
NCAM2	485	503	R.FQEYILELADVPSSPHGVK.I	21635	710.36767	3	3.759	0.883	804.9	26/72
NCAM2	485	503	R.FQEYILELADVPSSPHGVK.I	21060	710.36694	3	3.758	0.796	1031.2	29/72
NCAM2	644	657	K.VQGNKDHIILEHLQ.W	11598	548.63177	3	3.747	0.684	1030.1	25/52
NCAM2	119	137	R.EVVSPQEFKQGEDAEVVCR.V	11920	736.01703	3	3.741	0.670	316.9	19/72
NCAM2	485	503	R.FQEYILELADVPSSPHGVK.I	20539	710.36700	3	3.733	0.911	972.4	29/72
NCAM2	392	402	R.SM*HLDIEYAPK.F	11706	440.54728	3	3.732	0.788	1214.3	23/40
NCAM2	583	597	K.IEIFQTLPVREPSPP.S	18378	861.97364	2	3.724	0.827	737.7	18/28
NCAM2	485	503	R.FQEYILELADVPSSPHGVK.I	20455	710.36701	3	3.715	0.929	867.0	29/72
NCAM2	547	568	R.SHGVQTM*VVLSSLEPNTTYEIR.V	15639	826.41280	3	3.712	0.628	540.6	28/84
NCAM2	583	592	K.IEIFQTLPVR.E	17939	608.35477	2	3.706	0.756	1816.1	17/18
NCAM2	616	629	K.QDDGGAPILEYIVK.Y	18905	759.39279	2	3.701	0.711	1009.1	21/26
NCAM2	583	592	K.IEIFQTLPVR.E	18707	608.35728	2	3.701	0.725	1720.5	17/18
NCAM2	79	92	L.TIYNANIEDAGIYR.C	13640	806.89981	2	3.696	0.550	1287.7	18/26
NCAM2	485	503	R.FQEYILELADVPSSPHGVK.I	18840	710.36720	3	3.692	0.870	876.8	28/72
NCAM2	115	127	K.LTFREVVSPQEFK.Q	14771	527.28523	3	3.691	0.492	1713.3	27/48
NCAM2	44	60	T.AIGEPESIDWYNPQGEK.I	14682	966.95010	2	3.686	0.734	701.8	16/32
NCAM2	485	503	R.FQEYILELADVPSSPHGVK.I	19160	710.36718	3	3.681	0.812	1098.9	31/72
NCAM2	485	503	R.FQEYILELADVPSSPHGVK.I	17129	710.36639	3	3.680	0.874	591.6	24/72
NCAM2	392	402	R.SM*HLDIEYAPK.F	11246	440.54662	3	3.679	0.796	1168.7	22/40
NCAM2	392	402	R.SM*HLDIEYAPK.F	11379	440.54670	3	3.673	0.759	1316.7	23/40
NCAM2	200	216	R.DIIVIVNVPPAIM*M*PQK.S	18838	955.52644	2	3.669	0.758	452.1	16/32
NCAM2	486	503	F.QEYILELADVPSSPHGVK.I	16270	661.34418	3	3.659	0.626	789.6	27/68
NCAM2	583	592	K.IEIFQTLPVR.E	18199	608.35654	2	3.656	0.697	1335.1	15/18
NCAM2	336	353	K.RAIDGVM*FSEGDKSPDGR.I	10165	651.64062	3	3.654	0.729	827.5	29/68
NCAM2	250	269	K.LIEENEKYILKGSNTELTVR.N	13115	588.07024	4	3.651	0.764	459.8	30/114
NCAM2	337	348	R.AIDGVM*FSEGDK.S	11728	642.79010	2	3.646	0.737	1302.1	19/22
NCAM2	200	216	R.DIIVIVNVPPAIM*M*PQK.S	18858	637.35289	3	3.646	0.878	768.6	25/64
NCAM2	803	822	K.LPLKEENGKEVLNAETIEIK.V	13836	567.56629	4	3.644	0.463	871.3	32/114
NCAM2	200	216	R.DIIVIVNVPPAIM*M*PQK.S	19100	955.52685	2	3.644	0.775	426.0	17/32
NCAM2	392	402	R.SM*HLDIEYAPK.F	11503	440.54740	3	3.643	0.780	1224.0	23/40
NCAM2	616	629	K.QDDGGAPILEYIVK.Y	18904	759.39279	2	3.642	0.648	730.6	20/26
NCAM2	100	114	K.GQTQEATVVLEIYQK.L	15388	853.94779	2	3.638	0.787	1113.4	17/28
NCAM2	392	402	R.SMHLDIEYAPK.F	13172	435.21553	3	3.637	0.516	942.3	22/40
NCAM2	481	503	R.IGTRFQEYILELADVPSSPHGVK.I	18730	639.84057	4	3.635	0.541	1491.2	41/132
NCAM2	293	303	K.QAFLQVFVQPH.I	18174	657.35023	2	3.634	0.697	845.6	16/20
NCAM2	583	592	K.IEIFQTLPVR.E	17823	608.35475	2	3.624	0.778	1541.1	16/18
NCAM2	293	303	K.QAFLQVFVQPH.I	18052	657.35023	2	3.623	0.727	795.4	16/20
NCAM2	78	92	R.LTIYNANIEDAGIYR.C	15640	863.44006	2	3.623	0.670	1301.0	19/28
NCAM2	485	503	R.FQEYILELADVPSSPHGVK.I	17189	710.36649	3	3.614	0.767	723.2	25/72
NCAM2	293	308	K.QAFLQVFVQPHILQLK.N	20184	637.03812	3	3.612	0.653	710.8	23/60
NCAM2	78	92	R.LTIYNANIEDAGIYR.C	15832	863.44151	2	3.612	0.659	1051.0	17/28
NCAM2	200	216	R.DIIVIVNVPPAIM*M*PQK.S	18798	637.35288	3	3.611	0.760	728.5	23/64
NCAM2	672	689	R.LGYSEPTVYEFSM*PPKPN.I	14888	1036.48353	2	3.610	0.625	692.0	17/34
NCAM2	138	152	R.VSSSPAPAVSWLYHN.E	16514	807.89690	2	3.609	0.787	979.2	19/28
NCAM2	337	351	R.AIDGVM*FSEGDKSPD.G	11980	792.34649	2	3.605	0.702	863.9	19/28
NCAM2	803	822	K.LPLKEENGKEVLNAETIEIK.V	13824	567.56629	4	3.605	0.690	1191.3	33/114
NCAM2	616	629	K.QDDGGAPILEYIVK.Y	19026	759.39448	2	3.602	0.737	743.8	19/26
NCAM2	485	503	R.FQEYILELADVPSSPHGVK.I	21356	710.36700	3	3.598	0.818	917.7	28/72
NCAM2	485	503	R.FQEYILELADVPSSPHGVK.I	17892	710.36481	3	3.596	0.878	1049.8	32/72
NCAM2	583	592	K.IEIFQTLPVR.E	18318	608.35720	2	3.596	0.723	1394.1	15/18
NCAM2	194	216	R.GEIDFRDIIVIVNVPPAIM*M*PQK.S	20883	876.46721	3	3.592	0.594	715.4	29/88
NCAM2	583	592	K.IEIFQTLPVR.E	17937	608.35477	2	3.584	0.670	1518.7	16/18
NCAM2	336	353	K.RAIDGVM*FSEGDKSPDGR.I	10459	651.64083	3	3.578	0.608	402.4	22/68
NCAM2	807	822	K.EENGKEVLNAETIEIK.V	13072	605.98111	3	3.574	0.415	1047.6	27/60
NCAM2	803	822	K.LPLKEENGKEVLNAETIEIK.V	13827	567.56629	4	3.566	0.643	1105.4	33/114
NCAM2	583	600	K.IEIFQTLPVREPSPPSIH.G	17609	687.37537	3	3.563	0.644	1279.8	31/68
NCAM2	485	503	R.FQEYILELADVPSSPHGVK.I	20690	710.36689	3	3.563	0.862	1457.0	33/72
NCAM2	807	822	K.EENGKEVLNAETIEIK.V	13070	605.98111	3	3.561	0.438	760.7	23/60
NCAM2	583	600	K.IEIFQTLPVREPSPPSIH.G	17620	687.37537	3	3.561	0.673	1026.7	29/68
NCAM2	576	592	K.GQGDYSKIEIFQTLPVR.E	17247	651.01177	3	3.559	0.666	966.3	23/64
NCAM2	336	357	K.RAIDGVM*FSEGDKSPDGRIEVK.G	11443	606.30431	4	3.557	0.589	876.4	35/126
NCAM2	337	348	R.AIDGVM*FSEGDK.S	11727	642.79010	2	3.554	0.791	1206.3	18/22
NCAM2	200	216	R.DIIVIVNVPPAIM*M*PQK.S	18819	955.52640	2	3.552	0.805	444.7	17/32
NCAM2	514	530	K.ISFNKPESHGGVPIHHY.Q	10313	480.49343	4	3.550	0.533	394.8	25/96
NCAM2	200	216	R.DIIVIVNVPPAIM*M*PQK.S	18906	955.52650	2	3.549	0.798	572.1	18/32
NCAM2	485	503	R.FQEYILELADVPSSPHGVK.I	17778	710.36434	3	3.545	0.945	1051.1	32/72
NCAM2	588	607	Q.TLPVREPSPPSIHGQPSSGK.S	16065	691.03442	3	3.541	0.725	569.3	28/76
NCAM2	337	351	R.AIDGVM*FSEGDKSPD.G	12099	792.34649	2	3.541	0.653	860.9	17/28
NCAM2	138	162	R.VSSSPAPAVSWLYHNEEVTTIPDNR.F	18369	923.78611	3	3.540	0.793	511.8	26/96
NCAM2	392	402	R.SM*HLDIEYAPK.F	11363	440.54702	3	3.537	0.809	1051.1	21/40
NCAM2	138	162	R.VSSSPAPAVSWLYHNEEVTTIPDNR.F	17176	923.78499	3	3.530	0.874	651.7	28/96
NCAM2	392	402	R.SM*HLDIEYAPK.F	11369	440.54746	3	3.529	0.810	1341.5	24/40
NCAM2	485	503	R.FQEYILELADVPSSPHGVK.I	21425	710.36708	3	3.527	0.859	849.1	26/72
NCAM2	616	629	K.QDDGGAPILEYIVK.Y	18789	759.39302	2	3.524	0.692	681.5	19/26
NCAM2	392	402	R.SM*HLDIEYAPK.F	11245	440.54662	3	3.520	0.780	1245.7	24/40
NCAM2	392	402	R.SM*HLDIEYAPK.F	11360	440.54670	3	3.518	0.759	1342.5	24/40
NCAM2	44	60	T.AIGEPESIDWYNPQGEK.I	14691	966.95010	2	3.516	0.739	750.2	17/32
NCAM2	583	592	K.IEIFQTLPVR.E	18056	608.35535	2	3.513	0.710	1256.6	14/18
NCAM2	485	503	R.FQEYILELADVPSSPHGVK.I	20096	710.36696	3	3.511	0.861	956.5	30/72
NCAM2	583	592	K.IEIFQTLPVR.E	18057	608.35535	2	3.510	0.807	1530.4	16/18
NCAM2	392	402	R.SM*HLDIEYAPK.F	11591	440.54712	3	3.508	0.763	1763.8	25/40
NCAM2	619	629	D.GGAPILEYIVK.Y	18410	580.33835	2	3.508	0.794	496.7	15/20
NCAM2	611	629	K.ISITKQDDGGAPILEYIVK.Y	18332	687.37903	3	3.505	0.730	1127.2	32/72
NCAM2	632	642	R.SKDKEDQWLEK.K	8946	469.23508	3	3.502	0.796	1257.6	22/40
NCAM2	611	629	K.ISITKQDDGGAPILEYIVK.Y	18329	687.37903	3	3.499	0.614	913.4	28/72
NCAM2	485	503	R.FQEYILELADVPSSPHGVK.I	21592	710.36765	3	3.494	0.846	794.2	25/72
NCAM2	779	806	R.ITNHEDGSPVNEPNETTPLTEPEKLPLK.E	13743	775.63987	4	3.493	0.532	582.2	35/162
NCAM2	619	629	D.GGAPILEYIVK.Y	18402	580.33835	2	3.485	0.847	466.9	15/20
NCAM2	485	503	R.FQEYILELADVPSSPHGVK.I	21462	710.36722	3	3.485	0.755	849.4	28/72
NCAM2	672	692	R.LGYSEPTVYEFSM*PPKPNIIK.D	15844	809.41239	3	3.482	0.699	564.7	30/80
NCAM2	93	114	R.CQATDAKGQTQEATVVLEIYQK.L	14526	827.74583	3	3.479	0.745	599.8	22/84
NCAM2	39	60	K.FFTCTAIGEPESIDWYNPQGEK.I	17783	863.72036	3	3.479	0.720	909.9	26/84
NCAM2	672	692	R.LGYSEPTVYEFSM*PPKPNIIK.D	16076	809.41246	3	3.471	0.751	586.0	29/80
NCAM2	194	216	R.GEIDFRDIIVIVNVPPAIM*M*PQK.S	20882	876.46721	3	3.470	0.731	719.2	31/88
NCAM2	616	629	K.QDDGGAPILEYIVK.Y	19028	759.39413	2	3.462	0.754	904.2	21/26
NCAM2	485	503	R.FQEYILELADVPSSPHGVK.I	20734	710.36694	3	3.462	0.817	707.7	24/72
NCAM2	138	162	R.VSSSPAPAVSWLYHNEEVTTIPDNR.F	16574	923.78382	3	3.461	0.853	403.2	27/96
NCAM2	547	568	R.SHGVQTM*VVLSSLEPNTTYEIR.V	15756	826.41303	3	3.460	0.478	593.1	28/84
NCAM2	293	303	K.QAFLQVFVQPH.I	18055	657.35023	2	3.454	0.743	1104.0	16/20
NCAM2	485	503	R.FQEYILELADVPSSPHGVK.I	19718	710.36666	3	3.451	0.875	941.7	29/72
NCAM2	485	503	R.FQEYILELADVPSSPHGVK.I	17868	710.36487	3	3.450	0.774	960.3	30/72
NCAM2	392	402	R.SM*HLDIEYAPK.F	11589	440.54712	3	3.449	0.640	1356.2	23/40
NCAM2	392	402	R.SM*HLDIEYAPK.F	11822	440.54736	3	3.445	0.711	986.3	21/40
NCAM2	392	402	R.SM*HLDIEYAPK.F	11244	440.54662	3	3.444	0.767	1085.6	23/40
NCAM2	194	216	R.GEIDFRDIIVIVNVPPAIM*M*PQK.S	21102	876.46721	3	3.437	0.855	808.0	32/88
NCAM2	78	92	R.LTIYNANIEDAGIYR.C	15591	575.96303	3	3.437	0.601	1210.2	27/56
NCAM2	194	216	R.GEIDFRDIIVIVNVPPAIM*M*PQK.S	20975	876.46716	3	3.435	0.761	639.3	29/88
NCAM2	459	472	M.ILEIAPTSDNDFGR.Y	14660	774.38678	2	3.430	0.888	586.0	18/26
NCAM2	76	92	R.SRLTIYNANIEDAGIYR.C	14425	657.00643	3	3.424	0.638	935.5	25/64
NCAM2	779	802	R.ITNHEDGSPVNEPNETTPLTEPEK.L	11072	883.41194	3	3.422	0.553	670.9	26/92
NCAM2	485	503	R.FQEYILELADVPSSPHGVK.I	19775	710.36667	3	3.421	0.943	932.6	28/72
NCAM2	392	402	R.SM*HLDIEYAPK.F	10999	440.54744	3	3.421	0.756	1069.2	21/40
NCAM2	392	402	R.SM*HLDIEYAPK.F	11475	440.54728	3	3.416	0.805	945.9	22/40
NCAM2	583	597	K.IEIFQTLPVREPSPP.S	18376	861.97364	2	3.415	0.694	461.0	15/28
NCAM2	336	353	K.RAIDGVM*FSEGDKSPDGR.I	9834	651.64066	3	3.414	0.630	616.3	23/68
NCAM2	392	402	R.SM*HLDIEYAPK.F	11834	440.54736	3	3.412	0.823	954.6	22/40
NCAM2	392	402	R.SM*HLDIEYAPK.F	11648	440.54730	3	3.410	0.644	1048.9	21/40
NCAM2	632	642	R.SKDKEDQWLEK.K	8944	469.23508	3	3.409	0.753	1218.6	23/40
NCAM2	616	629	K.QDDGGAPILEYIVK.Y	18681	759.39300	2	3.408	0.726	760.5	20/26
NCAM2	234	246	K.ASGSPDPTISWFR.N	16748	710.84493	2	3.407	0.784	621.5	15/24
NCAM2	194	216	R.GEIDFRDIIVIVNVPPAIM*M*PQK.S	20881	876.46721	3	3.406	0.445	754.7	30/88
NCAM2	632	642	R.SKDKEDQWLEK.K	8945	469.23508	3	3.405	0.713	1181.6	23/40
NCAM2	485	503	R.FQEYILELADVPSSPHGVK.I	20737	710.36694	3	3.404	0.906	708.4	26/72
NCAM2	632	643	R.SKDKEDQWLEKK.V	8141	384.20241	4	3.392	0.600	1268.4	27/66
NCAM2	336	357	K.RAIDGVM*FSEGDKSPDGRIEVK.G	11504	606.30431	4	3.392	0.655	694.7	35/126
NCAM2	659	671	W.TM*GYEVQITAANR.L	11355	735.35370	2	3.388	0.761	877.7	17/24
NCAM2	194	216	R.GEIDFRDIIVIVNVPPAIM*M*PQK.S	21270	876.46793	3	3.386	0.724	560.8	27/88
NCAM2	138	162	R.VSSSPAPAVSWLYHNEEVTTIPDNR.F	16812	923.78401	3	3.381	0.773	777.2	28/96
NCAM2	138	152	R.VSSSPAPAVSWLYHN.E	16515	807.89690	2	3.375	0.729	913.5	18/28
NCAM2	763	773	K.DGSKEPIVEM*R.T	8349	426.21043	3	3.372	0.480	542.4	17/40
NCAM2	504	513	K.IIELSQTTAK.I	11368	552.31640	2	3.371	0.650	754.5	15/18
NCAM2	763	773	K.DGSKEPIVEM*R.T	8347	426.21043	3	3.365	0.460	1067.3	23/40
NCAM2	83	92	N.ANIEDAGIYR.C	10907	561.28138	2	3.364	0.801	1338.0	16/18
NCAM2	823	831	K.VSNDIIQSK.E	9381	502.27243	2	3.359	0.494	1188.2	15/16
NCAM2	812	822	K.EVLNAETIEIK.V	13982	629.84555	2	3.352	0.871	1290.0	16/20
NCAM2	576	592	K.GQGDYSKIEIFQTLPVR.E	17250	651.01177	3	3.350	0.667	1020.2	25/64
NCAM2	392	402	R.SM*HLDIEYAPK.F	11954	440.54745	3	3.346	0.706	1149.6	21/40
NCAM2	194	216	R.GEIDFRDIIVIVNVPPAIM*M*PQK.S	21339	876.46798	3	3.341	0.691	900.4	32/88
NCAM2	823	831	K.VSNDIIQSK.E	9282	502.27243	2	3.341	0.513	1282.2	15/16
NCAM2	337	348	R.AIDGVM*FSEGDK.S	11846	642.79012	2	3.338	0.735	1333.8	18/22
NCAM2	632	642	R.SKDKEDQWLEK.K	8947	469.23508	3	3.335	0.794	930.8	23/40
NCAM2	672	692	R.LGYSEPTVYEFSM*PPKPNIIK.D	16084	809.41246	3	3.334	0.798	402.3	25/80
NCAM2	138	162	R.VSSSPAPAVSWLYHNEEVTTIPDNR.F	16587	923.78397	3	3.332	0.640	481.4	27/96
NCAM2	392	402	R.SM*HLDIEYAPK.F	11704	440.54728	3	3.325	0.778	1155.4	22/40
NCAM2	316	335	N.GHVTLVCEAEGEPVPEITWK.R	16182	751.03801	3	3.324	0.759	986.7	29/76
NCAM2	217	233	K.SFNATAERGEEM*TLTCK.A	9770	654.29440	3	3.320	0.843	797.7	27/64
NCAM2	672	692	R.LGYSEPTVYEFSM*PPKPNIIK.D	16077	809.41246	3	3.320	0.725	469.4	26/80
NCAM2	82	92	Y.NANIEDAGIYR.C	11018	618.30240	2	3.317	0.937	1246.8	17/20
NCAM2	485	503	R.FQEYILELADVPSSPHGVK.I	20577	710.36702	3	3.311	0.848	1039.6	28/72
NCAM2	82	92	Y.NANIEDAGIYR.C	11021	618.30240	2	3.306	0.931	1163.1	17/20
NCAM2	583	592	K.IEIFQTLPVR.E	18172	608.35581	2	3.304	0.735	1863.6	17/18
NCAM2	485	503	R.FQEYILELADVPSSPHGVK.I	20966	710.36725	3	3.301	0.861	852.7	28/72
NCAM2	225	233	R.GEEM*TLTCK.A	7813	542.73483	2	3.300	0.807	852.8	13/16
NCAM2	337	348	R.AIDGVM*FSEGDK.S	11563	642.79046	2	3.297	0.725	1115.5	18/22
NCAM2	583	592	K.IEIFQTLPVR.E	18532	608.35718	2	3.293	0.769	1499.9	16/18
NCAM2	250	269	K.LIEENEKYILKGSNTELTVR.N	13114	588.07024	4	3.291	0.702	527.0	33/114
NCAM2	583	600	K.IEIFQTLPVREPSPPSIH.G	17599	687.37537	3	3.290	0.599	1266.2	30/68
NCAM2	812	822	K.EVLNAETIEIK.V	13981	629.84555	2	3.289	0.765	1691.7	18/20
NCAM2	337	348	R.AIDGVM*FSEGDK.S	11852	642.79012	2	3.289	0.647	1033.4	16/22
NCAM2	392	402	R.SM*HLDIEYAPK.F	11944	440.54745	3	3.288	0.660	959.9	20/40
NCAM2	489	503	Y.ILELADVPSSPHGVK.I	13870	521.28927	3	3.284	0.651	734.2	25/56
NCAM2	83	92	N.ANIEDAGIYR.C	10905	561.28138	2	3.280	0.799	1385.9	16/18
NCAM2	823	831	K.VSNDIIQSK.E	9273	502.27243	2	3.278	0.522	1268.8	15/16
NCAM2	78	92	R.LTIYNANIEDAGIYR.C	20020	863.44226	2	3.273	0.623	994.6	16/28
NCAM2	392	402	R.SM*HLDIEYAPK.F	12074	440.54751	3	3.262	0.700	705.9	18/40
NCAM2	583	607	K.IEIFQTLPVREPSPPSIHGQPSSGK.S	15928	676.11003	4	3.261	0.456	885.2	39/144
NCAM2	194	216	R.GEIDFRDIIVIVNVPPAIM*M*PQK.S	21336	876.46791	3	3.259	0.708	705.9	29/88
NCAM2	337	348	R.AIDGVM*FSEGDK.S	11734	642.79010	2	3.258	0.815	1191.9	18/22
NCAM2	616	629	K.QDDGGAPILEYIVK.Y	18788	759.39302	2	3.258	0.717	824.9	20/26
NCAM2	336	353	K.RAIDGVM*FSEGDKSPDGR.I	10167	651.64062	3	3.254	0.690	827.8	30/68
NCAM2	138	162	R.VSSSPAPAVSWLYHNEEVTTIPDNR.F	16589	923.78397	3	3.246	0.799	446.8	27/96
NCAM2	632	642	R.SKDKEDQWLEK.K	8949	469.23508	3	3.245	0.709	1044.3	23/40
NCAM2	616	629	K.QDDGGAPILEYIVK.Y	18903	759.39279	2	3.241	0.767	646.7	19/26
NCAM2	392	402	R.SM*HLDIEYAPK.F	11474	440.54728	3	3.239	0.734	895.1	21/40
NCAM2	392	402	R.SM*HLDIEYAPK.F	12076	440.54751	3	3.239	0.652	1216.4	23/40
NCAM2	583	607	K.IEIFQTLPVREPSPPSIHGQPSSGK.S	16028	676.11003	4	3.227	0.479	785.7	39/144
NCAM2	293	303	K.QAFLQVFVQPH.I	18178	657.35025	2	3.225	0.671	596.0	15/20
NCAM2	583	607	K.IEIFQTLPVREPSPPSIHGQPSSGK.S	16604	676.11113	4	3.224	0.608	697.8	37/144
NCAM2	583	592	K.IEIFQTLPVR.E	18298	608.35720	2	3.218	0.786	1416.0	16/18
NCAM2	514	535	K.ISFNKPESHGGVPIHHYQVDVK.E	10778	622.82152	4	3.217	0.554	582.7	34/126
NCAM2	634	643	K.DKEDQWLEKK.V	8970	440.22489	3	3.214	0.374	740.0	21/36
NCAM2	489	503	Y.ILELADVPSSPHGVK.I	13894	521.28927	3	3.212	0.502	846.3	27/56
NCAM2	234	246	K.ASGSPDPTISWFR.N	16547	710.84385	2	3.206	0.874	652.4	15/24
NCAM2	200	216	R.DIIVIVNVPPAIM*M*PQK.S	18973	955.52656	2	3.204	0.668	344.5	15/32
NCAM2	138	162	R.VSSSPAPAVSWLYHNEEVTTIPDNR.F	16607	923.78406	3	3.204	0.797	410.0	26/96
NCAM2	616	629	K.QDDGGAPILEYIVK.Y	19148	759.39443	2	3.200	0.732	877.4	21/26
NCAM2	200	216	R.DIIVIVNVPPAIM*M*PQK.S	19048	955.52689	2	3.183	0.831	456.9	18/32
NCAM2	583	592	K.IEIFQTLPVR.E	17960	608.35477	2	3.178	0.697	1547.7	16/18
NCAM2	485	503	R.FQEYILELADVPSSPHGVK.I	18165	710.36570	3	3.173	0.826	862.9	27/72
NCAM2	672	692	R.LGYSEPTVYEFSM*PPKPNIIK.D	16193	809.41286	3	3.172	0.469	495.1	27/80
NCAM2	583	593	K.IEIFQTLPVRE.P	17655	672.87792	2	3.163	0.662	797.1	14/20
NCAM2	250	269	K.LIEENEKYILKGSNTELTVR.N	13112	588.07024	4	3.162	0.774	553.3	33/114
NCAM2	750	762	K.SKELEEGKAAYLK.D	8740	489.26658	3	3.154	0.372	709.8	22/48
NCAM2	812	822	K.EVLNAETIEIK.V	13985	629.84555	2	3.151	0.769	1172.0	15/20
NCAM2	392	402	R.SM*HLDIEYAPK.F	11006	440.54744	3	3.149	0.749	1582.2	24/40
NCAM2	592	607	V.REPSPPSIHGQPSSGK.S	8203	554.28290	3	3.144	0.666	700.5	25/60
NCAM2	616	629	K.QDDGGAPILEYIVK.Y	19516	759.39392	2	3.143	0.692	618.0	18/26
NCAM2	392	402	R.SM*HLDIEYAPK.F	11705	440.54728	3	3.143	0.723	1241.4	23/40
NCAM2	583	601	K.IEIFQTLPVREPSPPSIHG.Q	17549	706.38251	3	3.139	0.775	698.8	24/72
NCAM2	583	592	K.IEIFQTLPVR.E	18647	608.35736	2	3.138	0.738	1488.9	17/18
NCAM2	234	244	K.ASGSPDPTISW.F	14977	559.25964	2	3.137	0.926	1117.1	16/20
NCAM2	378	385	R.YDCEAASR.I	4360	486.19655	2	3.120	0.880	1156.0	14/14
NCAM2	138	162	R.VSSSPAPAVSWLYHNEEVTTIPDNR.F	17392	923.78506	3	3.119	0.764	407.4	25/96
NCAM2	293	308	K.QAFLQVFVQPHILQLK.N	20182	637.03812	3	3.119	0.715	470.7	21/60
NCAM2	823	831	K.VSNDIIQSK.E	9289	502.27243	2	3.118	0.549	1061.7	14/16
NCAM2	146	162	A.VSWLYHNEEVTTIPDNR.F	14035	691.67076	3	3.112	0.701	544.4	25/64
NCAM2	152	162	H.NEEVTTIPDNR.F	9599	644.31069	2	3.104	0.667	770.9	15/20
NCAM2	514	535	K.ISFNKPESHGGVPIHHYQVDVK.E	10946	498.45877	5	3.097	0.705	582.3	44/168
NCAM2	138	162	R.VSSSPAPAVSWLYHNEEVTTIPDNR.F	16697	923.78405	3	3.089	0.828	516.4	28/96
NCAM2	611	629	K.ISITKQDDGGAPILEYIVK.Y	18330	687.37903	3	3.088	0.722	1122.4	30/72
NCAM2	583	607	K.IEIFQTLPVREPSPPSIHGQPSSGK.S	16377	676.11098	4	3.086	0.671	672.2	37/144
NCAM2	457	472	R.KM*ILEIAPTSDNDFGR.Y	13845	608.30260	3	3.081	0.830	1121.4	28/60
NCAM2	489	503	Y.ILELADVPSSPHGVK.I	13869	521.28927	3	3.080	0.494	995.9	30/56
NCAM2	459	472	M.ILEIAPTSDNDFGR.Y	14676	774.38673	2	3.080	0.829	624.4	18/26
NCAM2	763	773	K.DGSKEPIVEM*R.T	8346	426.21043	3	3.077	0.400	1146.2	24/40
NCAM2	392	402	R.SM*HLDIEYAPK.F	11359	440.54670	3	3.072	0.755	1215.4	22/40
NCAM2	194	216	R.GEIDFRDIIVIVNVPPAIM*M*PQK.S	21097	876.46721	3	3.070	0.746	744.8	29/88
NCAM2	632	642	R.SKDKEDQWLEK.K	9065	469.23509	3	3.065	0.746	716.1	20/40
NCAM2	394	402	M.HLDIEYAPK.F	11093	543.28295	2	3.065	0.928	1131.1	14/16
NCAM2	632	643	R.SKDKEDQWLEKK.V	8142	384.20241	4	3.062	0.650	1735.0	30/66
NCAM2	138	162	R.VSSSPAPAVSWLYHNEEVTTIPDNR.F	17190	923.78507	3	3.057	0.785	458.4	25/96
NCAM2	514	535	K.ISFNKPESHGGVPIHHYQVDVK.E	10950	498.45877	5	3.055	0.638	704.0	50/168
NCAM2	78	92	R.LTIYNANIEDAGIYR.C	17584	863.44175	2	3.055	0.537	791.1	15/28
NCAM2	618	629	D.DGGAPILEYIVK.Y	19536	637.85135	2	3.054	0.871	555.4	15/22
NCAM2	576	592	K.GQGDYSKIEIFQTLPVR.E	17268	651.01177	3	3.054	0.763	1217.7	26/64
NCAM2	583	607	K.IEIFQTLPVREPSPPSIHGQPSSGK.S	18204	676.11128	4	3.053	0.569	660.8	35/144
NCAM2	128	137	K.QGEDAEVVCR.V	8118	581.75868	2	3.051	0.942	517.4	15/18
NCAM2	149	162	W.LYHNEEVTTIPDNR.F	10186	567.61152	3	3.045	0.819	753.6	27/52
NCAM2	457	472	R.KM*ILEIAPTSDNDFGR.Y	13843	608.30260	3	3.044	0.741	921.8	26/60
NCAM2	20	29	A.LLQVTISLSK.V	16268	551.34599	2	3.043	0.825	988.5	15/18
NCAM2	392	402	R.SM*HLDIEYAPK.F	11590	440.54712	3	3.043	0.707	1288.4	23/40
NCAM2	261	269	K.GSNTELTVR.N	9129	488.75449	2	3.040	0.612	314.0	12/16
NCAM2	504	513	K.IIELSQTTAK.I	11681	552.31698	2	3.036	0.631	800.9	15/18
NCAM2	485	503	R.FQEYILELADVPSSPHGVK.I	21863	710.36718	3	3.030	0.637	637.0	25/72
NCAM2	583	607	K.IEIFQTLPVREPSPPSIHGQPSSGK.S	16143	676.11001	4	3.025	0.427	708.5	35/144
NCAM2	378	385	R.YDCEAASR.I	4364	486.19660	2	3.023	0.798	1010.7	14/14
NCAM2	378	385	R.YDCEAASR.I	4670	486.19656	2	3.018	0.740	1173.6	14/14
NCAM2	672	689	R.LGYSEPTVYEFSM*PPKPN.I	15024	1036.48361	2	3.014	0.564	461.6	14/34
NCAM2	576	607	K.GQGDYSKIEIFQTLPVREPSPPSIHGQPSSGK.S	15823	688.15359	5	3.013	0.602	407.4	42/248
NCAM2	763	773	K.DGSKEPIVEM*R.T	8699	426.21088	3	3.011	0.498	618.5	18/40
NCAM2	750	762	K.SKELEEGKAAYLK.D	8743	489.26658	3	3.008	0.468	487.0	20/48
NCAM2	619	629	D.GGAPILEYIVK.Y	18425	580.33835	2	3.005	0.820	452.0	15/20
NCAM2	275	282	K.DGGSYVCK.A	6267	443.19139	2	3.004	0.703	768.3	12/14
NCAM2	632	643	R.SKDKEDQWLEKK.V	8140	384.20241	4	3.000	0.495	1414.3	29/66
NCAM2	372	385	K.LSDSGRYDCEAASR.I	7771	529.56549	3	2.998	0.693	646.7	24/52
NCAM2	275	282	K.DGGSYVCK.A	6271	443.19139	2	2.997	0.679	698.1	12/14
NCAM2	392	402	R.SM*HLDIEYAPK.F	12229	440.54738	3	2.994	0.761	846.3	21/40
NCAM2	643	657	K.KVQGNKDHIILEHLQ.W	10811	591.33030	3	2.993	0.567	840.9	23/56
NCAM2	200	216	R.DIIVIVNVPPAIM*M*PQK.S	19406	955.52583	2	2.993	0.779	448.7	16/32
NCAM2	758	773	K.AAYLKDGSKEPIVEM*R.T	10006	456.48883	4	2.990	0.601	886.6	33/90
NCAM2	275	282	K.DGGSYVCK.A	6266	443.19139	2	2.984	0.713	831.5	13/14
NCAM2	293	308	K.QAFLQVFVQPHILQLK.N	20202	637.03813	3	2.981	0.697	439.6	22/60
NCAM2	672	692	R.LGYSEPTVYEFSM*PPKPNIIK.D	16196	809.41286	3	2.978	0.630	310.9	23/80
NCAM2	632	642	R.SKDKEDQWLEK.K	9072	469.23509	3	2.975	0.727	825.8	23/40
NCAM2	336	357	K.RAIDGVM*FSEGDKSPDGRIEVK.G	11514	606.30431	4	2.972	0.634	811.4	34/126
NCAM2	337	351	R.AIDGVM*FSEGDKSPD.G	12113	792.34653	2	2.970	0.619	544.1	15/28
NCAM2	812	822	K.EVLNAETIEIK.V	14103	629.84557	2	2.968	0.749	631.3	12/20
NCAM2	138	162	R.VSSSPAPAVSWLYHNEEVTTIPDNR.F	16695	923.78405	3	2.966	0.751	575.5	27/96
NCAM2	779	809	R.ITNHEDGSPVNEPNETTPLTEPEKLPLKEEN.G	13395	868.67206	4	2.966	0.535	501.1	35/180
NCAM2	378	385	R.YDCEAASR.I	4881	486.19679	2	2.965	0.792	1012.5	13/14
NCAM2	763	773	K.DGSKEPIVEM*R.T	8692	426.21088	3	2.963	0.419	565.5	16/40
NCAM2	234	246	K.ASGSPDPTISWFR.N	16307	710.84286	2	2.961	0.828	681.7	16/24
NCAM2	337	353	R.AIDGVM*FSEGDKSPDGR.I	11106	599.60573	3	2.961	0.832	462.4	28/64
NCAM2	138	162	R.VSSSPAPAVSWLYHNEEVTTIPDNR.F	15765	923.78508	3	2.959	0.852	457.7	26/96
NCAM2	194	216	R.GEIDFRDIIVIVNVPPAIM*M*PQK.S	21099	876.46721	3	2.959	0.700	513.9	28/88
NCAM2	378	385	R.YDCEAASR.I	4781	486.19668	2	2.957	0.735	921.7	13/14
NCAM2	823	836	K.VSNDIIQSKEDDIK.A	10255	535.27515	3	2.956	0.401	441.1	23/52
NCAM2	763	773	K.DGSKEPIVEM*R.T	8577	426.21070	3	2.951	0.600	1115.5	23/40
NCAM2	392	402	R.SMHLDIEYAPK.F	13158	435.21553	3	2.951	0.659	994.7	22/40
NCAM2	152	162	H.NEEVTTIPDNR.F	9591	644.31069	2	2.945	0.606	786.0	15/20
NCAM2	392	402	R.SM*HLDIEYAPK.F	11823	440.54736	3	2.943	0.691	1398.7	24/40
NCAM2	616	629	K.QDDGGAPILEYIVK.Y	19400	759.39366	2	2.942	0.650	644.6	18/26
NCAM2	583	607	K.IEIFQTLPVREPSPPSIHGQPSSGK.S	17077	676.11111	4	2.941	0.546	495.6	33/144
NCAM2	583	607	K.IEIFQTLPVREPSPPSIHGQPSSGK.S	16957	676.11102	4	2.940	0.399	535.9	33/144
NCAM2	825	836	S.NDIIQSKEDDIK.A	10267	709.35993	2	2.937	0.731	862.1	15/22
NCAM2	293	308	K.QAFLQVFVQPHILQLK.N	20187	637.03812	3	2.935	0.789	392.8	21/60
NCAM2	583	607	K.IEIFQTLPVREPSPPSIHGQPSSGK.S	18141	676.11123	4	2.933	0.308	613.5	32/144
NCAM2	504	513	K.IIELSQTTAK.I	11566	552.31685	2	2.930	0.624	621.9	14/18
NCAM2	583	607	K.IEIFQTLPVREPSPPSIHGQPSSGK.S	16259	676.11065	4	2.930	0.457	500.5	35/144
NCAM2	583	592	K.IEIFQTLPVR.E	18386	608.35721	2	2.929	0.732	1462.3	15/18
NCAM2	128	137	K.QGEDAEVVCR.V	8264	581.75868	2	2.928	0.759	513.9	14/18
NCAM2	457	472	R.KM*ILEIAPTSDNDFGR.Y	13844	608.30260	3	2.927	0.800	631.3	22/60
NCAM2	234	244	K.ASGSPDPTISW.F	14987	559.25964	2	2.927	0.964	882.7	15/20
NCAM2	119	137	R.EVVSPQEFKQGEDAEVVCR.V	11916	736.01703	3	2.926	0.475	697.5	25/72
NCAM2	504	513	K.IIELSQTTAK.I	11658	552.31689	2	2.925	0.675	659.1	14/18
NCAM2	547	568	R.SHGVQTM*VVLSSLEPNTTYEIR.V	15757	826.41303	3	2.925	0.506	343.9	22/84
NCAM2	807	822	K.EENGKEVLNAETIEIK.V	13087	605.98111	3	2.921	0.312	737.3	25/60
NCAM2	583	607	K.IEIFQTLPVREPSPPSIHGQPSSGK.S	18340	676.11149	4	2.918	0.588	724.5	35/144
NCAM2	194	216	R.GEIDFRDIIVIVNVPPAIM*M*PQK.S	20974	876.46716	3	2.904	0.666	506.7	27/88
NCAM2	763	773	K.DGSKEPIVEM*R.T	8671	426.21087	3	2.902	0.521	592.8	18/40
NCAM2	583	607	K.IEIFQTLPVREPSPPSIHGQPSSGK.S	16029	676.11003	4	2.901	0.544	550.2	35/144
NCAM2	287	308	K.AGEDQKQAFLQVFVQPHILQLK.N	19352	635.10043	4	2.898	0.740	841.7	32/126
NCAM2	153	162	N.EEVTTIPDNR.F	9491	587.28921	2	2.898	0.605	537.6	14/18
NCAM2	672	692	R.LGYSEPTVYEFSM*PPKPNIIK.D	15959	809.41242	3	2.897	0.706	308.9	25/80
NCAM2	225	233	R.GEEM*TLTCK.A	7909	542.73455	2	2.897	0.827	786.3	13/16
NCAM2	378	385	R.YDCEAASR.I	4465	486.19648	2	2.895	0.807	1141.1	14/14
NCAM2	20	29	A.LLQVTISLSK.V	16291	551.34602	2	2.895	0.847	730.5	14/18
NCAM2	378	385	R.YDCEAASR.I	4468	486.19648	2	2.893	0.666	967.3	13/14
NCAM2	672	692	R.LGYSEPTVYEFSM*PPKPNIIK.D	15960	809.41242	3	2.889	0.790	323.0	25/80
NCAM2	457	472	R.KM*ILEIAPTSDNDFGR.Y	13958	608.30261	3	2.888	0.624	926.4	24/60
NCAM2	138	156	R.VSSSPAPAVSWLYHNEEVT.T	16950	1036.99676	2	2.888	0.774	334.1	13/36
NCAM2	138	162	R.VSSSPAPAVSWLYHNEEVTTIPDNR.F	16811	923.78401	3	2.887	0.717	559.2	28/96
NCAM2	85	92	N.IEDAGIYR.C	9753	468.74188	2	2.886	0.847	743.8	13/14
NCAM2	378	385	R.YDCEAASR.I	4977	486.19683	2	2.885	0.830	1181.4	14/14
NCAM2	39	60	K.FFTCTAIGEPESIDWYNPQGEK.I	17909	863.72039	3	2.885	0.845	578.0	21/84
NCAM2	810	822	N.GKEVLNAETIEIK.V	12793	481.93841	3	2.885	0.596	1068.7	24/48
NCAM2	583	607	K.IEIFQTLPVREPSPPSIHGQPSSGK.S	17226	676.11123	4	2.876	0.520	452.5	30/144
NCAM2	138	152	R.VSSSPAPAVSWLYHN.E	16524	807.89690	2	2.875	0.609	504.9	14/28
NCAM2	236	246	S.GSPDPTISWFR.N	16415	631.81004	2	2.874	0.826	291.4	14/20
NCAM2	378	385	R.YDCEAASR.I	4983	486.19683	2	2.873	0.759	920.3	13/14
NCAM2	672	692	R.LGYSEPTVYEFSM*PPKPNIIK.D	15846	809.41239	3	2.873	0.714	348.7	26/80
NCAM2	200	216	R.DIIVIVNVPPAIM*M*PQK.S	19587	955.52606	2	2.870	0.787	224.3	13/32
NCAM2	119	137	R.EVVSPQEFKQGEDAEVVCR.V	11924	736.01703	3	2.868	0.610	445.8	21/72
NCAM2	78	92	R.LTIYNANIEDAGIYR.C	15592	575.96303	3	2.863	0.655	959.8	24/56
NCAM2	763	773	K.DGSKEPIVEM*R.T	8438	426.21046	3	2.862	0.537	747.5	20/40
NCAM2	138	162	R.VSSSPAPAVSWLYHNEEVTTIPDNR.F	16931	923.78442	3	2.862	0.782	518.8	30/96
NCAM2	758	773	K.AAYLKDGSKEPIVEM*R.T	9758	608.31514	3	2.861	0.728	854.1	24/60
NCAM2	50	60	E.SIDWYNPQGEK.I	12734	668.80919	2	2.860	0.754	510.1	12/20
NCAM2	504	513	K.IIELSQTTAK.I	11305	552.31632	2	2.860	0.554	696.1	14/18
NCAM2	78	92	R.LTIYNANIEDAGIYR.C	22093	863.44281	2	2.860	0.657	529.6	15/28
NCAM2	505	513	I.IELSQTTAK.I	9270	495.77584	2	2.854	0.638	393.1	12/16
NCAM2	378	385	R.YDCEAASR.I	4786	486.19668	2	2.853	0.651	777.8	12/14
NCAM2	138	149	R.VSSSPAPAVSWL.Y	18571	600.81578	2	2.850	0.750	819.1	16/22
NCAM2	616	629	K.QDDGGAPILEYIVK.Y	18678	759.39300	2	2.849	0.722	533.7	17/26
NCAM2	620	629	G.GAPILEYIVK.Y	18177	551.82632	2	2.847	0.726	335.9	14/18
NCAM2	823	831	K.VSNDIIQSK.E	9087	502.27316	2	2.841	0.465	1119.9	15/16
NCAM2	234	246	K.ASGSPDPTISWFR.N	16423	710.84287	2	2.840	0.898	585.5	15/24
NCAM2	100	114	K.GQTQEATVVLEIYQK.L	15513	853.94788	2	2.839	0.713	1352.0	18/28
NCAM2	138	162	R.VSSSPAPAVSWLYHNEEVTTIPDNR.F	16696	923.78405	3	2.838	0.687	531.6	28/96
NCAM2	583	607	K.IEIFQTLPVREPSPPSIHGQPSSGK.S	15915	676.11003	4	2.838	0.395	548.7	34/144
NCAM2	504	513	K.IIELSQTTAK.I	11825	552.31732	2	2.835	0.670	481.7	13/18
NCAM2	583	607	K.IEIFQTLPVREPSPPSIHGQPSSGK.S	18601	676.11200	4	2.834	0.306	675.4	38/144
NCAM2	592	607	V.REPSPPSIHGQPSSGK.S	8204	554.28290	3	2.833	0.714	477.8	22/60
NCAM2	457	472	R.KM*ILEIAPTSDNDFGR.Y	14189	608.30292	3	2.832	0.575	570.2	21/60
NCAM2	234	246	K.ASGSPDPTISWFR.N	16309	710.84286	2	2.832	0.827	757.6	17/24
NCAM2	225	233	R.GEEM*TLTCK.A	7802	542.73453	2	2.831	0.842	859.7	13/16
NCAM2	30	38	K.VELSVGESK.F	10232	474.25419	2	2.831	0.588	706.3	13/16
NCAM2	237	246	G.SPDPTISWFR.N	16449	603.29932	2	2.831	0.776	759.6	14/18
NCAM2	225	233	R.GEEM*TLTCK.A	7913	542.73455	2	2.830	0.808	895.9	12/16
NCAM2	634	643	K.DKEDQWLEKK.V	8968	440.22489	3	2.830	0.306	828.7	19/36
NCAM2	620	629	G.GAPILEYIVK.Y	18196	551.82632	2	2.830	0.744	378.2	14/18
NCAM2	583	592	K.IEIFQTLPVR.E	17847	608.35475	2	2.826	0.666	1330.0	15/18
NCAM2	583	607	K.IEIFQTLPVREPSPPSIHGQPSSGK.S	16723	676.11146	4	2.824	0.539	711.9	35/144
NCAM2	336	357	K.RAIDGVM*FSEGDKSPDGRIEVK.G	11447	606.30431	4	2.819	0.533	519.4	34/126
NCAM2	250	256	K.LIEENEK.Y	7568	437.72852	2	2.818	0.648	298.1	10/12
NCAM2	823	836	K.VSNDIIQSKEDDIK.A	10278	535.27515	3	2.814	0.430	451.0	22/52
NCAM2	672	689	R.LGYSEPTVYEFSM*PPKPN.I	14902	1036.48354	2	2.813	0.522	580.5	16/34
NCAM2	514	535	K.ISFNKPESHGGVPIHHYQVDVK.E	11794	622.82217	4	2.809	0.772	523.9	33/126
NCAM2	779	806	R.ITNHEDGSPVNEPNETTPLTEPEKLPLK.E	13754	775.63988	4	2.807	0.587	767.4	39/162
NCAM2	378	385	R.YDCEAASR.I	4565	486.19648	2	2.805	0.802	842.3	12/14
NCAM2	225	233	R.GEEM*TLTCK.A	7797	542.73453	2	2.805	0.890	826.2	13/16
NCAM2	583	607	K.IEIFQTLPVREPSPPSIHGQPSSGK.S	16166	676.10989	4	2.804	0.456	422.5	33/144
NCAM2	234	246	K.ASGSPDPTISWFR.N	16308	710.84286	2	2.802	0.766	705.6	15/24
NCAM2	823	831	K.VSNDIIQSK.E	9409	502.27243	2	2.801	0.583	1034.9	14/16
NCAM2	583	607	K.IEIFQTLPVREPSPPSIHGQPSSGK.S	16260	676.11065	4	2.800	0.604	904.6	41/144
NCAM2	547	568	R.SHGVQTM*VVLSSLEPNTTYEIR.V	15878	826.41290	3	2.800	0.695	277.6	20/84
NCAM2	30	38	K.VELSVGESK.F	10217	474.25428	2	2.795	0.615	848.6	15/16
NCAM2	85	92	N.IEDAGIYR.C	9762	468.74188	2	2.795	0.803	657.8	12/14
NCAM2	616	629	K.QDDGGAPILEYIVK.Y	18684	759.39334	2	2.789	0.603	672.2	19/26
NCAM2	583	597	K.IEIFQTLPVREPSPP.S	18389	861.97364	2	2.787	0.691	332.6	13/28
NCAM2	758	773	K.AAYLKDGSKEPIVEM*R.T	9751	456.48872	4	2.786	0.621	807.1	33/90
NCAM2	138	162	R.VSSSPAPAVSWLYHNEEVTTIPDNR.F	16927	923.78442	3	2.775	0.681	489.0	25/96
NCAM2	583	607	K.IEIFQTLPVREPSPPSIHGQPSSGK.S	15920	676.11003	4	2.773	0.547	646.7	35/144
NCAM2	261	269	K.GSNTELTVR.N	9128	488.75449	2	2.772	0.574	292.2	12/16
NCAM2	547	568	R.SHGVQTM*VVLSSLEPNTTYEIR.V	15881	826.41365	3	2.771	0.398	417.5	24/84
NCAM2	583	592	K.IEIFQTLPVR.E	18398	608.35718	2	2.769	0.825	752.9	12/18
NCAM2	812	822	K.EVLNAETIEIK.V	14099	629.84557	2	2.767	0.817	788.7	13/20
NCAM2	504	513	K.IIELSQTTAK.I	11451	552.31634	2	2.767	0.593	573.5	14/18
NCAM2	583	607	K.IEIFQTLPVREPSPPSIHGQPSSGK.S	18259	676.11143	4	2.767	0.496	562.3	35/144
NCAM2	234	246	K.ASGSPDPTISWFR.N	16546	710.84385	2	2.763	0.737	451.8	13/24
NCAM2	378	385	R.YDCEAASR.I	4777	486.19668	2	2.763	0.818	1002.8	14/14
NCAM2	611	629	K.ISITKQDDGGAPILEYIVK.Y	18336	687.37903	3	2.760	0.678	609.7	25/72
NCAM2	504	513	K.IIELSQTTAK.I	11953	552.31739	2	2.759	0.627	657.6	14/18
NCAM2	583	607	K.IEIFQTLPVREPSPPSIHGQPSSGK.S	18901	676.11185	4	2.759	0.599	357.2	27/144
NCAM2	611	629	K.ISITKQDDGGAPILEYIVK.Y	18448	687.37906	3	2.757	0.679	549.3	23/72
NCAM2	583	607	K.IEIFQTLPVREPSPPSIHGQPSSGK.S	21880	676.11132	4	2.755	0.571	976.8	36/144
NCAM2	378	385	R.YDCEAASR.I	4886	486.19679	2	2.754	0.625	957.8	13/14
NCAM2	39	60	K.FFTCTAIGEPESIDWYNPQGEK.I	18042	863.72050	3	2.747	0.572	467.9	20/84
NCAM2	392	402	R.SM*HLDIEYAPK.F	12225	440.54738	3	2.747	0.672	1119.6	22/40
NCAM2	583	607	K.IEIFQTLPVREPSPPSIHGQPSSGK.S	17796	676.11065	4	2.746	0.499	1492.9	43/144
NCAM2	378	385	R.YDCEAASR.I	4673	486.19656	2	2.744	0.726	950.4	13/14
NCAM2	194	216	R.GEIDFRDIIVIVNVPPAIM*M*PQK.S	20973	876.46716	3	2.735	0.751	422.7	26/88
NCAM2	140	162	S.SSPAPAVSWLYHNEEVTTIPDNR.F	16416	861.75183	3	2.733	0.608	679.0	28/88
NCAM2	378	385	R.YDCEAASR.I	4474	486.19648	2	2.730	0.618	907.7	13/14
NCAM2	583	607	K.IEIFQTLPVREPSPPSIHGQPSSGK.S	17393	676.11125	4	2.729	0.324	488.6	32/144
NCAM2	378	385	R.YDCEAASR.I	4680	486.19656	2	2.728	0.494	934.9	13/14
NCAM2	378	385	R.YDCEAASR.I	5278	486.19689	2	2.727	0.737	1035.9	14/14
NCAM2	823	836	K.VSNDIIQSKEDDIK.A	9928	535.27586	3	2.726	0.356	563.1	23/52
NCAM2	78	92	R.LTIYNANIEDAGIYR.C	17582	863.44168	2	2.724	0.786	505.8	14/28
NCAM2	504	513	K.IIELSQTTAK.I	12083	552.31754	2	2.722	0.663	628.3	14/18
NCAM2	616	629	K.QDDGGAPILEYIVK.Y	19145	759.39436	2	2.721	0.674	652.9	19/26
NCAM2	632	643	R.SKDKEDQWLEKK.V	8144	384.20241	4	2.711	0.599	1479.5	28/66
NCAM2	583	592	K.IEIFQTLPVR.E	18895	608.35712	2	2.711	0.694	1097.2	14/18
NCAM2	758	773	K.AAYLKDGSKEPIVEM*R.T	9944	456.48878	4	2.708	0.543	1377.9	37/90
NCAM2	138	162	R.VSSSPAPAVSWLYHNEEVTTIPDNR.F	17309	923.78518	3	2.701	0.585	416.6	24/96
NCAM2	153	162	N.EEVTTIPDNR.F	9465	587.28922	2	2.698	0.734	502.7	13/18
NCAM2	138	156	R.VSSSPAPAVSWLYHNEEVT.T	16951	1036.99673	2	2.698	0.776	633.0	16/36
NCAM2	30	38	K.VELSVGESK.F	10212	474.25419	2	2.697	0.633	655.2	14/16
NCAM2	337	348	R.AIDGVM*FSEGDK.S	11573	642.79045	2	2.696	0.744	765.0	15/22
NCAM2	589	607	T.LPVREPSPPSIHGQPSSGK.S	10450	493.26519	4	2.694	0.702	569.8	31/108
NCAM2	634	643	K.DKEDQWLEKK.V	8998	440.22489	3	2.691	0.344	797.3	18/36
NCAM2	337	353	R.AIDGVM*FSEGDKSPDGR.I	10992	599.60545	3	2.691	0.792	428.0	26/64
NCAM2	378	385	R.YDCEAASR.I	5076	486.19690	2	2.691	0.795	813.6	12/14
NCAM2	576	592	K.GQGDYSKIEIFQTLPVR.E	17255	651.01177	3	2.690	0.546	977.8	24/64
NCAM2	621	629	G.APILEYIVK.Y	17334	523.31656	2	2.687	0.829	719.7	13/16
NCAM2	378	385	R.YDCEAASR.I	5072	486.19690	2	2.684	0.753	916.2	13/14
NCAM2	823	831	K.VSNDIIQSK.E	9085	502.27314	2	2.681	0.402	725.6	14/16
NCAM2	672	692	R.LGYSEPTVYEFSM*PPKPNIIK.D	16204	809.41286	3	2.681	0.423	325.9	22/80
NCAM2	504	513	K.IIELSQTTAK.I	11428	552.31633	2	2.678	0.674	496.3	13/18
NCAM2	217	233	K.SFNATAERGEEM*TLTCK.A	9760	654.29445	3	2.678	0.903	602.2	26/64
NCAM2	336	353	K.RAIDGVM*FSEGDKSPDGR.I	10317	651.64073	3	2.678	0.638	349.9	22/68
NCAM2	758	773	K.AAYLKDGSKEPIVEM*R.T	9957	456.48882	4	2.676	0.510	671.3	30/90
NCAM2	750	757	K.SKELEEGK.A	3719	460.23914	2	2.671	0.356	526.7	11/14
NCAM2	138	162	R.VSSSPAPAVSWLYHNEEVTTIPDNR.F	17152	923.78498	3	2.670	0.631	190.0	20/96
NCAM2	464	472	A.PTSDNDFGR.Y	13862	504.72150	2	2.670	0.743	810.1	13/16
NCAM2	514	535	K.ISFNKPESHGGVPIHHYQVDVK.E	12062	622.82260	4	2.668	0.515	662.3	35/126
NCAM2	107	114	T.VVLEIYQK.L	13270	496.29354	2	2.666	0.585	639.4	13/14
NCAM2	514	535	K.ISFNKPESHGGVPIHHYQVDVK.E	11409	622.82300	4	2.664	0.429	518.0	33/126
NCAM2	583	607	K.IEIFQTLPVREPSPPSIHGQPSSGK.S	16869	676.11119	4	2.664	0.468	504.0	31/144
NCAM2	779	806	R.ITNHEDGSPVNEPNETTPLTEPEKLPLK.E	13755	775.63988	4	2.663	0.393	492.7	31/162
NCAM2	338	353	A.IDGVM*FSEGDKSPDGR.I	11125	575.92805	3	2.662	0.781	603.7	24/60
NCAM2	616	629	K.QDDGGAPILEYIVK.Y	19419	759.39378	2	2.658	0.566	490.4	16/26
NCAM2	378	385	R.YDCEAASR.I	4567	486.19648	2	2.657	0.750	903.4	12/14
NCAM2	598	607	P.SIHGQPSSGK.S	8605	499.25561	2	2.656	0.725	422.3	13/18
NCAM2	504	513	K.IIELSQTTAK.I	11891	552.31739	2	2.654	0.452	667.1	14/18
NCAM2	758	766	K.AAYLKDGSK.E	6305	476.75754	2	2.652	0.751	805.6	14/16
NCAM2	50	60	E.SIDWYNPQGEK.I	12729	668.80912	2	2.651	0.763	379.8	11/20
NCAM2	632	642	R.SKDKEDQWLEK.K	9098	469.23508	3	2.651	0.644	427.1	18/40
NCAM2	138	162	R.VSSSPAPAVSWLYHNEEVTTIPDNR.F	15768	923.78502	3	2.647	0.664	551.2	27/96
NCAM2	583	601	K.IEIFQTLPVREPSPPSIHG.Q	17560	706.38251	3	2.645	0.470	421.4	19/72
NCAM2	378	385	R.YDCEAASR.I	5179	486.19701	2	2.641	0.873	819.1	12/14
NCAM2	763	773	K.DGSKEPIVEM*R.T	8360	426.21043	3	2.639	0.523	854.6	20/40
NCAM2	547	568	R.SHGVQTM*VVLSSLEPNTTYEIR.V	15641	826.41280	3	2.635	0.525	345.1	23/84
NCAM2	763	773	K.DGSKEPIVEM*R.T	8555	426.21069	3	2.633	0.420	708.5	18/40
NCAM2	372	385	K.LSDSGRYDCEAASR.I	7772	529.56549	3	2.632	0.726	992.2	27/52
NCAM2	763	773	K.DGSKEPIVEM*R.T	9144	426.21122	3	2.632	0.556	809.4	19/40
NCAM2	138	162	R.VSSSPAPAVSWLYHNEEVTTIPDNR.F	18393	923.78612	3	2.630	0.598	609.5	25/96
NCAM2	378	385	R.YDCEAASR.I	4574	486.19648	2	2.629	0.633	803.8	12/14
NCAM2	336	353	K.RAIDGVM*FSEGDKSPDGR.I	10318	651.64073	3	2.628	0.629	450.5	24/68
NCAM2	583	607	K.IEIFQTLPVREPSPPSIHGQPSSGK.S	16051	676.11004	4	2.625	0.639	893.6	38/144
NCAM2	138	162	R.VSSSPAPAVSWLYHNEEVTTIPDNR.F	17171	923.78499	3	2.623	0.744	516.5	28/96
NCAM2	583	592	K.IEIFQTLPVR.E	18256	608.35725	2	2.620	0.731	949.0	12/18
NCAM2	77	92	S.RLTIYNANIEDAGIYR.C	14495	627.99645	3	2.619	0.751	1019.4	24/60
NCAM2	521	535	E.SHGGVPIHHYQVDVK.E	9148	418.96886	4	2.618	0.579	800.7	32/84
NCAM2	236	246	S.GSPDPTISWFR.N	16409	631.81004	2	2.618	0.840	325.6	14/20
NCAM2	457	472	R.KM*ILEIAPTSDNDFGR.Y	14321	608.30296	3	2.617	0.387	850.1	25/60
NCAM2	547	568	R.SHGVQTM*VVLSSLEPNTTYEIR.V	15871	826.41365	3	2.613	0.530	313.7	22/84
NCAM2	616	629	K.QDDGGAPILEYIVK.Y	19844	759.39345	2	2.613	0.697	279.0	14/26
NCAM2	763	773	K.DGSKEPIVEM*R.T	8461	426.21046	3	2.613	0.331	460.8	16/40
NCAM2	779	792	R.ITNHEDGSPVNEPN.E	8261	761.83959	2	2.612	0.634	370.6	13/26
NCAM2	823	836	K.VSNDIIQSKEDDIK.A	9933	535.27585	3	2.609	0.569	502.3	23/52
NCAM2	337	353	R.AIDGVM*FSEGDKSPDGR.I	11690	599.60708	3	2.609	0.762	382.0	26/64
NCAM2	225	233	R.GEEM*TLTCK.A	8027	542.73451	2	2.606	0.882	789.8	13/16
NCAM2	505	513	I.IELSQTTAK.I	9283	495.77584	2	2.600	0.525	639.7	14/16
NCAM2	336	357	K.RAIDGVM*FSEGDKSPDGRIEVK.G	11445	606.30431	4	2.600	0.634	495.8	29/126
NCAM2	378	385	R.YDCEAASR.I	5403	486.19693	2	2.599	0.843	484.5	12/14
NCAM2	149	162	W.LYHNEEVTTIPDNR.F	10192	567.61152	3	2.599	0.857	421.6	22/52
NCAM2	750	757	K.SKELEEGK.A	3282	460.23933	2	2.598	0.318	506.5	11/14
NCAM2	634	643	K.DKEDQWLEKK.V	8965	659.83344	2	2.597	0.311	545.1	14/18
NCAM2	138	162	R.VSSSPAPAVSWLYHNEEVTTIPDNR.F	18261	923.78601	3	2.597	0.808	1028.7	31/96
NCAM2	583	607	K.IEIFQTLPVREPSPPSIHGQPSSGK.S	18620	676.11203	4	2.597	0.402	495.8	32/144
NCAM2	293	303	K.QAFLQVFVQPH.I	18066	657.35023	2	2.596	0.630	820.6	16/20
NCAM2	632	642	R.SKDKEDQWLEK.K	8467	469.23548	3	2.595	0.558	758.1	19/40
NCAM2	634	642	K.DKEDQWLEK.K	10109	595.78592	2	2.595	0.442	540.0	12/16
NCAM2	812	822	K.EVLNAETIEIK.V	14004	629.84556	2	2.594	0.767	1039.1	14/20
NCAM2	138	162	R.VSSSPAPAVSWLYHNEEVTTIPDNR.F	18254	923.78604	3	2.594	0.531	288.7	22/96
NCAM2	504	513	K.IIELSQTTAK.I	12300	552.31725	2	2.592	0.632	503.1	13/18
NCAM2	234	245	K.ASGSPDPTISWF.R	19036	632.79447	2	2.591	0.836	536.1	13/22
NCAM2	583	607	K.IEIFQTLPVREPSPPSIHGQPSSGK.S	16842	676.11120	4	2.588	0.485	566.4	32/144
NCAM2	504	513	K.IIELSQTTAK.I	12228	552.31739	2	2.588	0.619	605.1	14/18
NCAM2	378	385	R.YDCEAASR.I	5184	486.19701	2	2.586	0.829	870.4	13/14
NCAM2	504	513	K.IIELSQTTAK.I	11776	552.31708	2	2.584	0.649	499.3	13/18
NCAM2	100	114	K.GQTQEATVVLEIYQK.L	15392	853.94779	2	2.583	0.558	1029.4	17/28
NCAM2	378	385	R.YDCEAASR.I	5396	486.19693	2	2.580	0.653	690.4	13/14
NCAM2	634	642	K.DKEDQWLEK.K	10101	595.78592	2	2.578	0.364	536.9	13/16
NCAM2	763	778	K.DGSKEPIVEM*RTEDER.I	8223	477.47435	4	2.578	0.839	503.4	30/90
NCAM2	583	607	K.IEIFQTLPVREPSPPSIHGQPSSGK.S	16755	676.11127	4	2.577	0.424	662.2	35/144
NCAM2	750	757	K.SKELEEGK.A	3263	460.23935	2	2.576	0.403	647.0	12/14
NCAM2	378	385	R.YDCEAASR.I	4883	486.19679	2	2.576	0.706	787.0	12/14
NCAM2	138	162	R.VSSSPAPAVSWLYHNEEVTTIPDNR.F	18262	923.78601	3	2.575	0.673	476.8	28/96
NCAM2	287	308	K.AGEDQKQAFLQVFVQPHILQLK.N	19353	635.10043	4	2.575	0.442	1024.7	32/126
NCAM2	763	773	K.DGSKEPIVEM*R.T	8592	426.21070	3	2.574	0.416	411.6	14/40
NCAM2	504	513	K.IIELSQTTAK.I	11595	552.31676	2	2.572	0.675	582.9	14/18
NCAM2	672	692	R.LGYSEPTVYEFSM*PPKPNIIK.D	15961	809.41242	3	2.570	0.649	493.1	29/80
NCAM2	138	156	R.VSSSPAPAVSWLYHNEEVT.T	16953	1036.99673	2	2.569	0.789	485.6	15/36
NCAM2	457	472	R.KM*ILEIAPTSDNDFGR.Y	14481	608.30290	3	2.568	0.610	355.6	18/60
NCAM2	146	162	A.VSWLYHNEEVTTIPDNR.F	14060	691.67073	3	2.567	0.693	401.3	20/64
NCAM2	583	607	K.IEIFQTLPVREPSPPSIHGQPSSGK.S	17225	676.11123	4	2.567	0.642	789.3	37/144
NCAM2	337	353	R.AIDGVM*FSEGDKSPDGR.I	11267	599.60652	3	2.566	0.758	357.0	24/64
NCAM2	98	114	D.AKGQTQEATVVLEIYQK.L	14293	636.01192	3	2.565	0.726	653.9	22/64
NCAM2	30	38	K.VELSVGESK.F	10335	474.25420	2	2.563	0.561	565.7	13/16
NCAM2	240	246	D.PTISWFR.N	15722	453.74388	2	2.563	0.859	671.0	11/12
NCAM2	583	607	K.IEIFQTLPVREPSPPSIHGQPSSGK.S	17030	676.11106	4	2.561	0.451	840.0	37/144
NCAM2	815	822	L.NAETIEIK.V	10354	459.25002	2	2.559	0.708	626.7	12/14
NCAM2	194	216	R.GEIDFRDIIVIVNVPPAIM*M*PQK.S	20979	876.46716	3	2.558	0.697	437.2	26/88
NCAM2	337	353	R.AIDGVM*FSEGDKSPDGR.I	11222	599.60576	3	2.555	0.827	553.1	28/64
NCAM2	457	472	R.KM*ILEIAPTSDNDFGR.Y	14191	608.30277	3	2.551	0.584	1115.9	26/60
NCAM2	316	335	N.GHVTLVCEAEGEPVPEITWK.R	16181	751.03801	3	2.550	0.668	665.3	26/76
NCAM2	750	757	K.SKELEEGK.A	3695	460.23911	2	2.548	0.313	449.0	10/14
NCAM2	583	607	K.IEIFQTLPVREPSPPSIHGQPSSGK.S	16030	676.11003	4	2.545	0.540	981.6	40/144
NCAM2	632	643	R.SKDKEDQWLEKK.V	8139	384.20241	4	2.543	0.495	1093.2	26/66
NCAM2	234	246	K.ASGSPDPTISWFR.N	15625	710.84470	2	2.539	0.953	587.6	15/24
NCAM2	632	642	R.SKDKEDQWLEK.K	9182	469.23597	3	2.531	0.708	470.5	17/40
NCAM2	79	92	L.TIYNANIEDAGIYR.C	13653	806.89981	2	2.531	0.472	1032.6	17/26
NCAM2	372	385	K.LSDSGRYDCEAASR.I	7773	529.56549	3	2.530	0.736	541.1	23/52
NCAM2	457	472	R.KM*ILEIAPTSDNDFGR.Y	13961	608.30261	3	2.529	0.523	848.1	23/60
NCAM2	378	385	R.YDCEAASR.I	4989	486.19689	2	2.528	0.768	828.2	13/14
NCAM2	194	216	R.GEIDFRDIIVIVNVPPAIM*M*PQK.S	20885	876.46721	3	2.527	0.606	394.8	25/88
NCAM2	492	503	E.LADVPSSPHGVK.I	9166	402.88708	3	2.527	0.796	533.5	18/44
NCAM2	616	629	K.QDDGGAPILEYIVK.Y	19285	759.39397	2	2.527	0.645	431.3	15/26
NCAM2	504	513	K.IIELSQTTAK.I	11479	552.31634	2	2.525	0.605	711.0	15/18
NCAM2	763	773	K.DGSKEPIVEM*R.T	8916	426.21100	3	2.525	0.575	551.6	17/40
NCAM2	583	607	K.IEIFQTLPVREPSPPSIHGQPSSGK.S	15988	676.11002	4	2.522	0.500	705.0	37/144
NCAM2	583	607	K.IEIFQTLPVREPSPPSIHGQPSSGK.S	16488	676.11079	4	2.521	0.483	541.8	37/144
NCAM2	337	353	R.AIDGVM*FSEGDKSPDGR.I	11975	599.60714	3	2.521	0.655	456.5	26/64
NCAM2	779	806	R.ITNHEDGSPVNEPNETTPLTEPEKLPLK.E	13747	775.63987	4	2.519	0.361	528.0	34/162
NCAM2	611	629	K.ISITKQDDGGAPILEYIVK.Y	18709	687.37989	3	2.519	0.605	624.7	24/72
NCAM2	39	60	K.FFTCTAIGEPESIDWYNPQGEK.I	17787	863.72036	3	2.511	0.630	636.4	22/84
NCAM2	459	472	M.ILEIAPTSDNDFGR.Y	14688	774.38678	2	2.508	0.782	358.2	14/26
NCAM2	240	246	D.PTISWFR.N	15710	453.74388	2	2.505	0.912	699.1	11/12
NCAM2	457	472	R.KM*ILEIAPTSDNDFGR.Y	13959	608.30261	3	2.501	0.626	1169.2	25/60
NCAM2	138	162	R.VSSSPAPAVSWLYHNEEVTTIPDNR.F	16810	923.78401	3	2.499	0.662	544.9	25/96
NCAM2	632	643	R.SKDKEDQWLEKK.V	8257	384.20242	4	2.498	0.611	1263.9	27/66
NCAM2	763	773	K.DGSKEPIVEM*R.T	8464	426.21046	3	2.497	0.492	498.9	16/40
NCAM2	583	607	K.IEIFQTLPVREPSPPSIHGQPSSGK.S	17192	676.11113	4	2.495	0.419	405.2	29/144
NCAM2	139	162	V.SSSPAPAVSWLYHNEEVTTIPDNR.F	16455	890.76238	3	2.494	0.582	472.4	25/92
NCAM2	138	162	R.VSSSPAPAVSWLYHNEEVTTIPDNR.F	15764	923.78502	3	2.493	0.610	482.2	26/96
NCAM2	337	353	R.AIDGVM*FSEGDKSPDGR.I	11338	599.60648	3	2.490	0.792	240.3	24/64
NCAM2	240	246	D.PTISWFR.N	15706	453.74388	2	2.488	0.872	712.8	11/12
NCAM2	138	148	R.VSSSPAPAVSW.L	14567	544.27339	2	2.486	0.466	631.8	14/20
NCAM2	337	353	R.AIDGVM*FSEGDKSPDGR.I	11336	599.60648	3	2.480	0.720	504.6	30/64
NCAM2	378	385	R.YDCEAASR.I	5232	486.19693	2	2.478	0.623	559.5	11/14
NCAM2	504	513	K.IIELSQTTAK.I	12941	552.31705	2	2.477	0.585	413.5	12/18
NCAM2	758	773	K.AAYLKDGSKEPIVEM*R.T	9880	456.48874	4	2.476	0.323	892.8	33/90
NCAM2	514	535	K.ISFNKPESHGGVPIHHYQVDVK.E	10777	622.82152	4	2.468	0.492	855.8	36/126
NCAM2	758	773	K.AAYLKDGSKEPIVEM*R.T	9624	456.48879	4	2.467	0.579	624.8	30/90
NCAM2	287	308	K.AGEDQKQAFLQVFVQPHILQLK.N	19354	635.10043	4	2.467	0.492	667.4	28/126
NCAM2	39	60	K.FFTCTAIGEPESIDWYNPQGEK.I	18026	863.72136	3	2.467	0.680	555.0	21/84
NCAM2	323	335	C.EAEGEPVPEITWK.R	14825	742.86410	2	2.467	0.924	279.4	12/24
NCAM2	583	607	K.IEIFQTLPVREPSPPSIHGQPSSGK.S	16513	676.11080	4	2.467	0.468	826.2	39/144
NCAM2	514	522	K.ISFNKPESH.G	8978	529.76518	2	2.466	0.826	560.7	11/16
NCAM2	457	472	R.KM*ILEIAPTSDNDFGR.Y	13846	608.30260	3	2.466	0.626	763.0	24/60
NCAM2	340	353	D.GVM*FSEGDKSPDGR.I	8786	499.89149	3	2.463	0.719	514.8	25/52
NCAM2	237	246	G.SPDPTISWFR.N	16456	603.29932	2	2.461	0.697	384.9	10/18
NCAM2	672	692	R.LGYSEPTVYEFSM*PPKPNIIK.D	15962	809.41247	3	2.458	0.661	302.3	23/80
NCAM2	514	535	K.ISFNKPESHGGVPIHHYQVDVK.E	10773	622.82152	4	2.456	0.652	811.5	38/126
NCAM2	672	692	R.LGYSEPTVYEFSM*PPKPNIIK.D	15842	809.41242	3	2.456	0.632	503.4	28/80
NCAM2	485	503	R.FQEYILELADVPSSPHGVK.I	20208	710.36668	3	2.453	0.594	538.4	24/72
NCAM2	138	151	R.VSSSPAPAVSWLYH.N	16792	750.87576	2	2.445	0.783	421.0	14/26
NCAM2	140	162	S.SSPAPAVSWLYHNEEVTTIPDNR.F	16427	861.75183	3	2.445	0.706	575.6	25/88
NCAM2	107	114	T.VVLEIYQK.L	13277	496.29354	2	2.442	0.521	665.5	13/14
NCAM2	261	269	K.GSNTELTVR.N	9014	488.75448	2	2.442	0.571	249.7	11/16
NCAM2	583	607	K.IEIFQTLPVREPSPPSIHGQPSSGK.S	18460	676.11199	4	2.441	0.414	708.6	34/144
NCAM2	583	607	K.IEIFQTLPVREPSPPSIHGQPSSGK.S	18392	676.11149	4	2.438	0.423	389.9	31/144
NCAM2	504	513	K.IIELSQTTAK.I	11709	552.31702	2	2.434	0.531	664.4	14/18
NCAM2	504	513	K.IIELSQTTAK.I	12564	552.31705	2	2.433	0.528	718.8	14/18
NCAM2	464	472	A.PTSDNDFGR.Y	13854	504.72150	2	2.432	0.787	636.6	12/16
NCAM2	457	472	R.KM*ILEIAPTSDNDFGR.Y	13964	608.30261	3	2.432	0.632	582.6	20/60
NCAM2	583	607	K.IEIFQTLPVREPSPPSIHGQPSSGK.S	16375	676.11098	4	2.431	0.453	511.5	30/144
NCAM2	138	162	R.VSSSPAPAVSWLYHNEEVTTIPDNR.F	16592	923.78397	3	2.430	0.655	250.1	22/96
NCAM2	61	66	K.IISTQR.V	7175	359.21580	2	2.427	0.658	321.6	9/10
NCAM2	634	642	K.DKEDQWLEK.K	10586	595.78630	2	2.425	0.570	441.7	12/16
NCAM2	234	246	K.ASGSPDPTISWFR.N	15624	710.84470	2	2.423	0.821	462.3	14/24
NCAM2	30	38	K.VELSVGESK.F	10328	474.25420	2	2.422	0.618	464.3	12/16
NCAM2	763	773	K.DGSKEPIVEM*R.T	8928	426.21099	3	2.420	0.560	549.1	16/40
NCAM2	262	269	G.SNTELTVR.N	9066	460.24528	2	2.418	0.620	265.2	11/14
NCAM2	750	757	K.SKELEEGK.A	3368	460.23924	2	2.417	0.310	614.4	12/14
NCAM2	200	216	R.DIIVIVNVPPAIM*M*PQK.S	18885	955.52641	2	2.417	0.504	356.0	15/32
NCAM2	78	92	R.LTIYNANIEDAGIYR.C	21637	863.44097	2	2.412	0.672	428.2	13/28
NCAM2	78	92	R.LTIYNANIEDAGIYR.C	18273	863.44294	2	2.411	0.752	398.3	12/28
NCAM2	521	535	E.SHGGVPIHHYQVDVK.E	9136	418.96886	4	2.410	0.586	672.4	30/84
NCAM2	139	162	V.SSSPAPAVSWLYHNEEVTTIPDNR.F	16457	890.76238	3	2.409	0.536	344.0	22/92
NCAM2	225	233	R.GEEM*TLTCK.A	8032	542.73451	2	2.406	0.723	286.6	10/16
NCAM2	39	60	K.FFTCTAIGEPESIDWYNPQGEK.I	17912	863.72039	3	2.405	0.612	615.1	25/84
NCAM2	337	353	R.AIDGVM*FSEGDKSPDGR.I	11453	599.60686	3	2.405	0.691	272.3	24/64
NCAM2	217	233	K.SFNATAERGEEM*TLTCK.A	9763	654.29440	3	2.404	0.717	577.5	22/64
NCAM2	336	348	K.RAIDGVM*FSEGDK.S	10660	480.89637	3	2.402	0.458	401.3	18/48
NCAM2	378	385	R.YDCEAASR.I	5281	486.19689	2	2.401	0.807	975.0	13/14
NCAM2	589	607	T.LPVREPSPPSIHGQPSSGK.S	10474	493.26519	4	2.397	0.581	964.9	37/108
NCAM2	394	402	M.HLDIEYAPK.F	11088	543.28295	2	2.393	0.916	1180.5	14/16
NCAM2	584	607	I.EIFQTLPVREPSPPSIHGQPSSGK.S	14370	647.84021	4	2.392	0.747	651.8	36/138
NCAM2	78	87	R.LTIYNANIED.A	14294	583.28811	2	2.381	0.730	980.7	14/18
NCAM2	728	737	R.QCGLLM*CITR.R	13851	634.29928	2	2.376	0.883	467.6	15/18
NCAM2	504	513	K.IIELSQTTAK.I	11543	552.31667	2	2.374	0.612	410.1	12/18
NCAM2	128	137	K.QGEDAEVVCR.V	8232	581.75869	2	2.373	0.920	377.2	12/18
NCAM2	763	773	K.DGSKEPIVEM*R.T	8496	426.21044	3	2.371	0.482	487.1	16/40
NCAM2	138	162	R.VSSSPAPAVSWLYHNEEVTTIPDNR.F	17047	923.78492	3	2.370	0.650	490.1	24/96
NCAM2	758	773	K.AAYLKDGSKEPIVEM*R.T	10013	456.48883	4	2.370	0.679	700.4	28/90
NCAM2	611	629	K.ISITKQDDGGAPILEYIVK.Y	18452	687.37906	3	2.364	0.482	478.7	20/72
NCAM2	337	353	R.AIDGVM*FSEGDKSPDGR.I	10983	599.60600	3	2.360	0.690	283.7	24/64
NCAM2	583	592	K.IEIFQTLPVR.E	17851	608.35475	2	2.359	0.617	1442.3	16/18
NCAM2	504	513	K.IIELSQTTAK.I	12024	552.31745	2	2.357	0.452	611.2	14/18
NCAM2	138	162	R.VSSSPAPAVSWLYHNEEVTTIPDNR.F	17774	923.78498	3	2.357	0.765	383.1	24/96
NCAM2	672	692	R.LGYSEPTVYEFSM*PPKPNIIK.D	16078	809.41246	3	2.357	0.434	286.0	23/80
NCAM2	583	607	K.IEIFQTLPVREPSPPSIHGQPSSGK.S	18260	676.11143	4	2.356	0.414	467.5	34/144
NCAM2	521	535	E.SHGGVPIHHYQVDVK.E	9133	418.96886	4	2.355	0.557	681.6	29/84
NCAM2	504	513	K.IIELSQTTAK.I	12429	552.31714	2	2.354	0.468	495.4	13/18
NCAM2	758	766	K.AAYLKDGSK.E	6292	476.75754	2	2.353	0.755	648.8	13/16
NCAM2	812	822	K.EVLNAETIEIK.V	14218	629.84614	2	2.353	0.806	568.1	13/20
NCAM2	750	757	K.SKELEEGK.A	3583	460.23908	2	2.350	0.362	397.6	10/14
NCAM2	337	353	R.AIDGVM*FSEGDKSPDGR.I	11108	599.60573	3	2.346	0.819	609.7	30/64
NCAM2	763	773	K.DGSKEPIVEM*R.T	8315	426.21041	3	2.343	0.578	527.8	16/40
NCAM2	764	773	D.GSKEPIVEM*R.T	8020	387.86903	3	2.339	0.588	701.2	17/36
NCAM2	378	385	R.YDCEAASR.I	5505	486.19699	2	2.338	0.854	569.4	13/14
NCAM2	504	513	K.IIELSQTTAK.I	12686	552.31702	2	2.336	0.457	549.2	13/18
NCAM2	225	233	R.GEEM*TLTCK.A	7936	542.73486	2	2.336	0.807	859.6	13/16
NCAM2	611	629	K.ISITKQDDGGAPILEYIVK.Y	18594	687.37966	3	2.335	0.656	796.2	24/72
NCAM2	779	809	R.ITNHEDGSPVNEPNETTPLTEPEKLPLKEEN.G	13419	868.67206	4	2.332	0.588	353.0	30/180
NCAM2	504	513	K.IIELSQTTAK.I	12483	552.31704	2	2.331	0.424	490.5	13/18
NCAM2	78	92	R.LTIYNANIEDAGIYR.C	15095	863.44067	2	2.331	0.590	719.4	15/28
NCAM2	672	682	R.LGYSEPTVYEF.S	17088	652.80357	2	2.327	0.659	552.4	12/20
NCAM2	583	607	K.IEIFQTLPVREPSPPSIHGQPSSGK.S	18188	676.11130	4	2.319	0.550	606.8	34/144
NCAM2	779	809	R.ITNHEDGSPVNEPNETTPLTEPEKLPLKEEN.G	13402	868.67206	4	2.315	0.372	278.2	29/180
NCAM2	250	260	K.LIEENEKYILK.G	12702	464.59619	3	2.315	0.333	276.0	18/40
NCAM2	139	162	V.SSSPAPAVSWLYHNEEVTTIPDNR.F	16452	890.76238	3	2.315	0.636	619.7	26/92
NCAM2	179	185	K.SDEGIYR.C	8047	420.19756	2	2.312	0.623	888.1	11/12
NCAM2	179	185	K.SDEGIYR.C	8035	420.19756	2	2.311	0.573	825.8	11/12
NCAM2	261	269	K.GSNTELTVR.N	9018	488.75448	2	2.311	0.617	292.0	11/16
NCAM2	340	353	D.GVM*FSEGDKSPDGR.I	8784	499.89148	3	2.310	0.817	383.1	21/52
NCAM2	823	836	K.VSNDIIQSKEDDIK.A	10085	535.27591	3	2.309	0.539	485.8	23/52
NCAM2	457	472	R.KM*ILEIAPTSDNDFGR.Y	14073	608.30287	3	2.308	0.483	826.1	24/60
NCAM2	587	607	F.QTLPVREPSPPSIHGQPSSGK.S	11091	550.54165	4	2.307	0.482	571.0	32/120
NCAM2	616	629	K.QDDGGAPILEYIVK.Y	18790	759.39302	2	2.307	0.534	665.1	19/26
NCAM2	779	792	R.ITNHEDGSPVNEPN.E	8274	761.83959	2	2.306	0.526	255.3	10/26
NCAM2	750	757	K.SKELEEGK.A	3468	460.23915	2	2.306	0.314	480.1	11/14
NCAM2	261	269	K.GSNTELTVR.N	9132	488.75449	2	2.305	0.570	297.4	11/16
NCAM2	583	607	K.IEIFQTLPVREPSPPSIHGQPSSGK.S	17911	676.11029	4	2.298	0.442	482.7	30/144
NCAM2	583	607	K.IEIFQTLPVREPSPPSIHGQPSSGK.S	16399	676.11100	4	2.296	0.456	680.2	37/144
NCAM2	296	303	F.LQVFVQPH.I	13360	484.27052	2	2.292	0.824	483.8	11/14
NCAM2	750	757	K.SKELEEGK.A	3814	460.23924	2	2.291	0.371	412.5	10/14
NCAM2	583	591	K.IEIFQTLPV.R	20770	530.30619	2	2.289	0.754	637.9	13/16
NCAM2	634	642	K.DKEDQWLEK.K	10592	595.78630	2	2.288	0.425	290.9	10/16
NCAM2	485	503	R.FQEYILELADVPSSPHGVK.I	20201	710.36626	3	2.286	0.782	430.9	22/72
NCAM2	583	607	K.IEIFQTLPVREPSPPSIHGQPSSGK.S	17952	676.11022	4	2.284	0.323	474.9	31/144
NCAM2	763	773	K.DGSKEPIVEM*R.T	8811	426.21090	3	2.279	0.321	536.9	16/40
NCAM2	337	351	R.AIDGVM*FSEGDKSPD.G	11986	792.34647	2	2.279	0.613	647.0	17/28
NCAM2	583	607	K.IEIFQTLPVREPSPPSIHGQPSSGK.S	16895	676.11113	4	2.278	0.436	340.1	28/144
NCAM2	583	607	K.IEIFQTLPVREPSPPSIHGQPSSGK.S	16722	676.11127	4	2.277	0.476	567.8	33/144
NCAM2	632	643	R.SKDKEDQWLEKK.V	8259	384.20243	4	2.277	0.585	498.6	21/66
NCAM2	504	513	K.IIELSQTTAK.I	13125	552.31724	2	2.276	0.548	308.3	10/18
NCAM2	296	303	F.LQVFVQPH.I	13362	484.27052	2	2.276	0.761	367.0	9/14
NCAM2	823	836	K.VSNDIIQSKEDDIK.A	10266	535.27515	3	2.276	0.500	331.7	20/52
NCAM2	616	629	K.QDDGGAPILEYIVK.Y	19657	759.39378	2	2.276	0.643	346.4	14/26
NCAM2	763	778	K.DGSKEPIVEM*RTEDER.I	8231	477.47435	4	2.272	0.854	397.6	25/90
NCAM2	583	607	K.IEIFQTLPVREPSPPSIHGQPSSGK.S	18382	676.11149	4	2.271	0.512	249.4	27/144
NCAM2	138	162	R.VSSSPAPAVSWLYHNEEVTTIPDNR.F	17750	923.78501	3	2.271	0.593	441.7	25/96
NCAM2	250	256	K.LIEENEK.Y	7799	437.72885	2	2.271	0.683	326.5	10/12
NCAM2	485	494	R.FQEYILELAD.V	19007	620.80734	2	2.270	0.606	548.5	11/18
NCAM2	100	110	K.GQTQEATVVLE.I	12758	587.79785	2	2.268	0.701	448.6	12/20
NCAM2	240	246	D.PTISWFR.N	16250	453.74419	2	2.262	0.803	462.6	9/12
NCAM2	234	246	K.ASGSPDPTISWFR.N	16759	710.84481	2	2.260	0.865	371.9	12/24
NCAM2	728	737	R.QCGLLM*CITR.R	13972	634.29930	2	2.260	0.784	182.7	10/18
NCAM2	583	607	K.IEIFQTLPVREPSPPSIHGQPSSGK.S	17761	676.11080	4	2.259	0.451	306.2	26/144
NCAM2	616	629	K.QDDGGAPILEYIVK.Y	19659	759.39378	2	2.258	0.550	403.1	15/26
NCAM2	763	773	K.DGSKEPIVEM*R.T	8462	426.21046	3	2.257	0.346	711.5	19/40
NCAM2	517	535	F.NKPESHGGVPIHHYQVDVK.E	8915	536.02561	4	2.257	0.639	721.8	35/108
NCAM2	583	607	K.IEIFQTLPVREPSPPSIHGQPSSGK.S	17951	676.11022	4	2.255	0.339	284.9	26/144
NCAM2	582	606	S.KIEIFQTLPVREPSPPSIHGQPSSG.K	18733	676.11188	4	2.251	0.331	522.0	35/144
NCAM2	336	353	K.RAIDGVM*FSEGDKSPDGR.I	10174	651.64062	3	2.247	0.392	375.8	24/68
NCAM2	779	792	R.ITNHEDGSPVNEPN.E	8265	761.83959	2	2.246	0.493	331.7	12/26
NCAM2	240	246	D.PTISWFR.N	15835	453.74392	2	2.245	0.888	567.0	10/12
NCAM2	632	642	R.SKDKEDQWLEK.K	8682	469.23589	3	2.245	0.535	361.7	13/40
NCAM2	583	607	K.IEIFQTLPVREPSPPSIHGQPSSGK.S	17199	676.11113	4	2.238	0.336	333.3	28/144
NCAM2	149	162	W.LYHNEEVTTIPDNR.F	10187	567.61152	3	2.235	0.516	422.3	21/52
NCAM2	338	353	A.IDGVM*FSEGDKSPDGR.I	10733	575.92787	3	2.235	0.682	217.4	17/60
NCAM2	61	66	K.IISTQR.V	6592	359.21595	2	2.233	0.656	242.1	8/10
NCAM2	758	773	K.AAYLKDGSKEPIVEM*R.T	10161	456.48908	4	2.231	0.517	554.3	27/90
NCAM2	750	757	K.SKELEEGK.A	3366	460.23924	2	2.230	0.313	504.2	11/14
NCAM2	517	535	F.NKPESHGGVPIHHYQVDVK.E	8912	536.02561	4	2.225	0.562	398.9	30/108
NCAM2	598	607	P.SIHGQPSSGK.S	8613	499.25561	2	2.224	0.823	278.5	11/18
NCAM2	750	762	K.SKELEEGKAAYLK.D	8751	489.26658	3	2.219	0.470	452.5	20/48
NCAM2	240	246	D.PTISWFR.N	15944	453.74427	2	2.216	0.837	440.1	9/12
NCAM2	457	472	R.KM*ILEIAPTSDNDFGR.Y	13970	608.30261	3	2.216	0.702	668.2	22/60
NCAM2	583	605	K.IEIFQTLPVREPSPPSIHGQPSS.G	17059	839.44025	3	2.215	0.618	486.5	20/88
NCAM2	728	737	R.QCGLLM*CITR.R	13856	634.29928	2	2.214	0.784	283.3	11/18
NCAM2	812	822	K.EVLNAETIEIK.V	14221	629.84614	2	2.213	0.682	489.7	12/20
NCAM2	437	444	R.EKLLLPAK.N	11408	456.29888	2	2.213	0.894	327.7	13/14
NCAM2	779	809	R.ITNHEDGSPVNEPNETTPLTEPEKLPLKEEN.G	13413	868.67206	4	2.212	0.496	439.9	33/180
NCAM2	632	642	R.SKDKEDQWLEK.K	8469	469.23548	3	2.212	0.775	627.0	17/40
NCAM2	634	642	K.DKEDQWLEK.K	10117	595.78591	2	2.211	0.321	626.4	12/16
NCAM2	457	472	R.KM*ILEIAPTSDNDFGR.Y	13848	608.30260	3	2.198	0.721	848.4	24/60
NCAM2	146	162	A.VSWLYHNEEVTTIPDNR.F	14038	691.67073	3	2.198	0.568	580.0	21/64
NCAM2	138	148	R.VSSSPAPAVSW.L	14577	544.27339	2	2.193	0.430	420.5	11/20
NCAM2	812	822	K.EVLNAETIEIK.V	14015	629.84556	2	2.192	0.851	736.8	12/20
NCAM2	240	246	D.PTISWFR.N	15824	453.74392	2	2.192	0.859	416.1	9/12
NCAM2	751	757	S.KELEEGK.A	3528	416.72369	2	2.191	0.520	510.1	11/12
NCAM2	824	831	V.SNDIIQSK.E	9290	904.47074	1	2.188	0.646	373.7	9/14
NCAM2	250	269	K.LIEENEKYILKGSNTELTVR.N	13122	588.07024	4	2.188	0.558	276.3	28/114
NCAM2	514	530	K.ISFNKPESHGGVPIHHY.Q	10312	480.49343	4	2.186	0.317	378.4	27/96
NCAM2	576	582	K.GQGDYSK.I	2896	377.67173	2	2.185	0.633	387.7	9/12
NCAM2	763	773	K.DGSKEPIVEM*R.T	8576	426.21070	3	2.179	0.324	403.8	14/40
NCAM2	138	162	R.VSSSPAPAVSWLYHNEEVTTIPDNR.F	17042	923.78492	3	2.178	0.648	265.7	20/96
NCAM2	632	642	R.SKDKEDQWLEK.K	8474	469.23548	3	2.176	0.551	455.8	17/40
NCAM2	504	513	K.IIELSQTTAK.I	12152	552.31746	2	2.176	0.554	488.2	12/18
NCAM2	378	385	R.YDCEAASR.I	5497	486.19699	2	2.174	0.874	433.4	12/14
NCAM2	825	831	S.NDIIQSK.E	9292	817.43898	1	2.168	0.415	432.4	9/12
NCAM2	589	607	T.LPVREPSPPSIHGQPSSGK.S	10463	493.26519	4	2.159	0.661	560.7	30/108
NCAM2	517	535	F.NKPESHGGVPIHHYQVDVK.E	8911	536.02561	4	2.158	0.637	464.7	35/108
NCAM2	824	831	V.SNDIIQSK.E	9294	904.47075	1	2.156	0.668	409.5	9/14
NCAM2	583	591	K.IEIFQTLPV.R	20776	530.30619	2	2.155	0.785	563.5	13/16
NCAM2	180	185	S.DEGIYR.C	8082	752.35584	1	2.152	0.778	219.7	7/10
NCAM2	337	353	R.AIDGVM*FSEGDKSPDGR.I	11691	599.60708	3	2.151	0.756	228.9	22/64
NCAM2	583	607	K.IEIFQTLPVREPSPPSIHGQPSSGK.S	16144	676.11001	4	2.150	0.401	454.9	34/144
NCAM2	234	246	K.ASGSPDPTISWFR.N	16317	710.84286	2	2.139	0.768	643.0	15/24
NCAM2	576	582	K.GQGDYSK.I	2069	377.67173	2	2.139	0.595	69.4	5/12
NCAM2	337	353	R.AIDGVM*FSEGDKSPDGR.I	11452	599.60686	3	2.136	0.706	448.9	27/64
NCAM2	240	246	D.PTISWFR.N	16226	453.74418	2	2.134	0.910	441.6	9/12
NCAM2	337	353	R.AIDGVM*FSEGDKSPDGR.I	11337	599.60648	3	2.133	0.795	393.1	24/64
NCAM2	138	162	R.VSSSPAPAVSWLYHNEEVTTIPDNR.F	18533	923.78614	3	2.131	0.381	320.2	22/96
NCAM2	337	353	R.AIDGVM*FSEGDKSPDGR.I	11968	599.60714	3	2.131	0.758	275.3	21/64
NCAM2	779	805	R.ITNHEDGSPVNEPNETTPLTEPEKLPL.K	16179	991.15345	3	2.125	0.489	172.9	21/104
NCAM2	30	38	K.VELSVGESK.F	10457	474.25485	2	2.119	0.504	316.4	10/16
NCAM2	138	162	R.VSSSPAPAVSWLYHNEEVTTIPDNR.F	16960	923.78440	3	2.117	0.689	333.0	24/96
NCAM2	758	773	K.AAYLKDGSKEPIVEM*R.T	9621	456.48879	4	2.117	0.662	979.9	34/90
NCAM2	262	269	G.SNTELTVR.N	9073	460.24528	2	2.112	0.701	225.9	11/14
NCAM2	200	216	R.DIIVIVNVPPAIM*M*PQK.S	18930	955.52650	2	2.110	0.714	300.8	14/32
NCAM2	343	353	M.FSEGDKSPDGR.I	10180	597.77158	2	2.109	0.587	370.2	11/20
NCAM2	763	773	K.DGSKEPIVEM*R.T	8787	426.21094	3	2.109	0.513	517.0	16/40
NCAM2	293	305	K.QAFLQVFVQPHIL.Q	21233	770.43610	2	2.098	0.486	428.0	13/24
NCAM2	240	246	D.PTISWFR.N	16092	453.74432	2	2.097	0.768	706.4	11/12
NCAM2	764	773	D.GSKEPIVEM*R.T	8382	581.29835	2	2.096	0.727	648.7	12/18
NCAM2	392	402	R.SM*HLDIEYAPK.F	12369	440.54724	3	2.095	0.613	561.5	17/40
NCAM2	728	737	R.QCGLLM*CITR.R	13860	634.29960	2	2.094	0.813	332.7	14/18
NCAM2	140	162	S.SSPAPAVSWLYHNEEVTTIPDNR.F	16429	861.75183	3	2.094	0.636	586.4	24/88
NCAM2	583	607	K.IEIFQTLPVREPSPPSIHGQPSSGK.S	17579	676.11129	4	2.090	0.483	478.8	31/144
NCAM2	250	256	K.LIEENEK.Y	7681	437.72852	2	2.089	0.778	387.9	11/12
NCAM2	293	303	K.QAFLQVFVQPH.I	18082	657.35024	2	2.085	0.444	735.7	14/20
NCAM2	337	353	R.AIDGVM*FSEGDKSPDGR.I	10978	599.60600	3	2.083	0.751	525.3	27/64
NCAM2	78	92	R.LTIYNANIEDAGIYR.C	18274	863.44304	2	2.083	0.683	408.9	12/28
NCAM2	485	494	R.FQEYILELAD.V	19003	620.80734	2	2.082	0.711	539.1	11/18
NCAM2	138	162	R.VSSSPAPAVSWLYHNEEVTTIPDNR.F	17051	923.78492	3	2.080	0.752	282.8	18/96
NCAM2	102	114	Q.TQEATVVLEIYQK.L	15427	761.40893	2	2.078	0.590	1011.1	16/24
NCAM2	128	137	K.QGEDAEVVCR.V	8130	581.75868	2	2.078	0.835	292.6	12/18
NCAM2	583	607	K.IEIFQTLPVREPSPPSIHGQPSSGK.S	21877	676.11132	4	2.076	0.464	522.2	30/144
NCAM2	825	831	S.NDIIQSK.E	9296	817.43898	1	2.075	0.442	471.7	9/12
NCAM2	583	607	K.IEIFQTLPVREPSPPSIHGQPSSGK.S	16490	676.11079	4	2.074	0.488	450.9	31/144
NCAM2	457	472	R.KM*ILEIAPTSDNDFGR.Y	14337	608.30315	3	2.073	0.589	392.3	16/60
NCAM2	583	607	K.IEIFQTLPVREPSPPSIHGQPSSGK.S	16358	676.11113	4	2.073	0.423	626.3	34/144
NCAM2	758	773	K.AAYLKDGSKEPIVEM*R.T	9628	456.48879	4	2.072	0.584	541.3	30/90
NCAM2	583	607	K.IEIFQTLPVREPSPPSIHGQPSSGK.S	16145	676.11001	4	2.068	0.445	650.2	33/144
NCAM2	179	185	K.SDEGIYR.C	8280	420.19750	2	2.068	0.680	639.9	10/12
NCAM2	234	246	K.ASGSPDPTISWFR.N	16310	710.84286	2	2.067	0.829	496.8	14/24
NCAM2	672	682	R.LGYSEPTVYEF.S	17094	652.80357	2	2.067	0.666	511.8	11/20
NCAM2	138	162	R.VSSSPAPAVSWLYHNEEVTTIPDNR.F	19243	923.78447	3	2.067	0.355	266.8	18/96
NCAM2	337	353	R.AIDGVM*FSEGDKSPDGR.I	11153	599.60573	3	2.066	0.772	358.9	25/64
NCAM2	632	642	R.SKDKEDQWLEK.K	8686	469.23589	3	2.063	0.582	418.3	18/40
NCAM2	758	773	K.AAYLKDGSKEPIVEM*R.T	9750	456.48872	4	2.062	0.446	714.6	28/90
NCAM2	611	629	K.ISITKQDDGGAPILEYIVK.Y	18361	687.37903	3	2.062	0.632	696.1	23/72
NCAM2	751	757	S.KELEEGK.A	3645	416.72367	2	2.055	0.579	182.4	8/12
NCAM2	261	269	K.GSNTELTVR.N	9016	488.75448	2	2.054	0.601	246.5	11/16
NCAM2	337	357	R.AIDGVM*FSEGDKSPDGRIEVK.G	12281	567.27891	4	2.054	0.551	259.0	32/120
NCAM2	823	836	K.VSNDIIQSKEDDIK.A	10500	535.27569	3	2.048	0.613	365.8	20/52
NCAM2	337	353	R.AIDGVM*FSEGDKSPDGR.I	11223	599.60576	3	2.048	0.744	266.1	24/64
NCAM2	672	689	R.LGYSEPTVYEFSM*PPKPN.I	14912	1036.48354	2	2.047	0.653	235.5	11/34
NCAM2	179	185	K.SDEGIYR.C	7927	420.19775	2	2.047	0.614	417.7	9/12
NCAM2	119	127	R.EVVSPQEFK.Q	11129	531.77440	2	2.045	0.708	524.8	12/16
NCAM2	622	629	A.PILEYIVK.Y	20285	974.58988	1	2.040	0.524	521.5	10/14
NCAM2	485	493	R.FQEYILELA.D	19750	563.29301	2	2.034	0.669	336.3	10/16
NCAM2	816	822	N.AETIEIK.V	10302	402.22887	2	2.034	0.809	454.6	11/12
NCAM2	138	162	R.VSSSPAPAVSWLYHNEEVTTIPDNR.F	16835	923.78410	3	2.031	0.628	334.1	21/96
NCAM2	337	353	R.AIDGVM*FSEGDKSPDGR.I	11567	599.60690	3	2.030	0.794	259.8	20/64
NCAM2	758	773	K.AAYLKDGSKEPIVEM*R.T	9882	456.48874	4	2.028	0.429	534.9	25/90
NCAM2	616	629	K.QDDGGAPILEYIVK.Y	19282	759.39397	2	2.027	0.675	377.2	14/26
NCAM2	194	216	R.GEIDFRDIIVIVNVPPAIM*M*PQK.S	21121	876.46729	3	2.025	0.716	510.2	26/88
NCAM2	583	607	K.IEIFQTLPVREPSPPSIHGQPSSGK.S	16489	676.11079	4	2.024	0.677	342.7	29/144
NCAM2	337	353	R.AIDGVM*FSEGDKSPDGR.I	11967	599.60714	3	2.022	0.793	237.0	21/64
NCAM2	824	831	V.SNDIIQSK.E	8455	452.73921	2	2.022	0.497	517.1	11/14
NCAM2	504	513	K.IIELSQTTAK.I	13309	552.31751	2	2.019	0.498	328.2	10/18
NCAM2	616	629	K.QDDGGAPILEYIVK.Y	18811	759.39302	2	2.018	0.593	288.5	13/26
NCAM2	760	773	A.YLKDGSKEPIVEM*R.T	9962	560.95766	3	2.017	0.449	346.8	16/52
NCAM2	672	682	R.LGYSEPTVYEF.S	17081	652.80356	2	2.015	0.785	636.2	13/20
NCAM2	504	513	K.IIELSQTTAK.I	11326	552.31633	2	2.013	0.507	680.1	13/18
NCAM2	437	444	R.EKLLLPAK.N	11412	456.29888	2	2.013	0.871	360.5	14/14
NCAM2	194	216	R.GEIDFRDIIVIVNVPPAIM*M*PQK.S	21362	876.46786	3	2.012	0.506	425.0	23/88
NCAM2	485	497	R.FQEYILELADVPS.S	20095	762.38372	2	2.008	0.625	423.4	11/24
NCAM2	100	110	K.GQTQEATVVLE.I	12748	587.79800	2	2.006	0.525	416.8	11/20
NCAM2	93	99	R.CQATDAK.G	1797	397.17849	2	1.999	0.624	257.6	9/12
NCAM2	547	568	R.SHGVQTM*VVLSSLEPNTTYEIR.V	15644	826.41292	3	1.993	0.656	319.8	21/84
NCAM2	337	353	R.AIDGVM*FSEGDKSPDGR.I	11089	599.60570	3	1.989	0.719	451.8	26/64
NCAM2	61	66	K.IISTQR.V	7487	359.21616	2	1.984	0.558	214.9	7/10
NCAM2	30	38	K.VELSVGESK.F	10593	474.25448	2	1.983	0.631	266.2	9/16
NCAM2	120	127	E.VVSPQEFK.Q	10309	467.25491	2	1.983	0.684	305.7	10/14
NCAM2	547	568	R.SHGVQTM*VVLSSLEPNTTYEIR.V	15997	826.41342	3	1.981	0.426	269.1	19/84
NCAM2	119	127	R.EVVSPQEFK.Q	11617	531.77523	2	1.977	0.614	485.3	12/16
NCAM2	337	348	R.AIDGVM*FSEGDK.S	11743	642.79010	2	1.975	0.788	1152.7	17/22
NCAM2	138	162	R.VSSSPAPAVSWLYHNEEVTTIPDNR.F	16718	923.78405	3	1.974	0.630	303.2	22/96
NCAM2	270	282	R.NIINKDGGSYVCK.A	9405	489.91229	3	1.957	0.750	135.8	15/48
NCAM2	779	805	R.ITNHEDGSPVNEPNETTPLTEPEKLPL.K	16177	991.15345	3	1.951	0.382	193.9	20/104
NCAM2	337	353	R.AIDGVM*FSEGDKSPDGR.I	11221	599.60576	3	1.946	0.703	238.1	22/64
NCAM2	179	185	K.SDEGIYR.C	8294	420.19750	2	1.946	0.672	638.1	10/12
NCAM2	617	629	Q.DDGGAPILEYIVK.Y	19118	695.36546	2	1.945	0.540	311.6	13/24
NCAM2	816	822	N.AETIEIK.V	10311	402.22887	2	1.943	0.756	323.8	10/12
NCAM2	750	757	K.SKELEEGK.A	4115	460.23969	2	1.943	0.392	509.5	11/14
NCAM2	644	660	K.VQGNKDHIILEHLQWTM*.G	14540	693.35290	3	1.941	0.469	507.3	20/64
NCAM2	93	99	R.CQATDAK.G	2053	397.17866	2	1.941	0.672	380.8	10/12
NCAM2	138	149	R.VSSSPAPAVSWL.Y	18598	600.81578	2	1.940	0.449	283.4	11/22
NCAM2	337	353	R.AIDGVM*FSEGDKSPDGR.I	11698	599.60708	3	1.936	0.768	203.9	18/64
NCAM2	616	629	K.QDDGGAPILEYIVK.Y	18701	759.39300	2	1.930	0.413	304.8	13/26
NCAM2	250	256	K.LIEENEK.Y	7679	437.72852	2	1.923	0.517	231.8	9/12
NCAM2	763	772	K.DGSKEPIVEM*.R	9192	560.76214	2	1.923	0.472	163.1	9/18
NCAM2	61	66	K.IISTQR.V	7084	359.21592	2	1.922	0.599	196.9	7/10
NCAM2	119	127	R.EVVSPQEFK.Q	11249	531.77441	2	1.918	0.655	432.7	11/16
NCAM2	138	162	R.VSSSPAPAVSWLYHNEEVTTIPDNR.F	16839	923.78410	3	1.917	0.621	360.5	23/96
NCAM2	337	353	R.AIDGVM*FSEGDKSPDGR.I	11396	599.60649	3	1.917	0.756	436.7	26/64
NCAM2	616	629	K.QDDGGAPILEYIVK.Y	20267	759.39327	2	1.915	0.514	308.4	12/26
NCAM2	340	353	D.GVM*FSEGDKSPDGR.I	8795	499.89148	3	1.905	0.623	239.8	17/52
NCAM2	728	737	R.QCGLLM*CITR.R	14000	634.29926	2	1.905	0.796	193.4	10/18
NCAM2	93	99	R.CQATDAK.G	2538	397.17862	2	1.904	0.628	235.5	8/12
NCAM2	672	692	R.LGYSEPTVYEFSM*PPKPNIIK.D	16116	809.41243	3	1.903	0.596	321.0	23/80
NCAM2	119	127	R.EVVSPQEFK.Q	11248	531.77441	2	1.900	0.623	437.9	11/16
NCAM2	547	568	R.SHGVQTM*VVLSSLEPNTTYEIR.V	15761	826.41290	3	1.900	0.440	229.0	19/84
NCAM2	622	629	A.PILEYIVK.Y	20292	974.58988	1	1.897	0.490	368.4	8/14
NCAM2	179	185	K.SDEGIYR.C	8048	420.19756	2	1.896	0.766	857.5	11/12
NCAM2	764	773	D.GSKEPIVEM*R.T	8019	387.86903	3	1.896	0.692	467.7	14/36
NCAM2	759	773	A.AYLKDGSKEPIVEM*R.T	9964	584.63652	3	1.895	0.499	301.8	18/56
NCAM2	824	831	V.SNDIIQSK.E	9307	904.47074	1	1.894	0.612	460.2	10/14
NCAM2	119	127	R.EVVSPQEFK.Q	11131	531.77440	2	1.891	0.702	426.4	11/16
NCAM2	825	836	S.NDIIQSKEDDIK.A	10261	709.35993	2	1.888	0.596	303.5	12/22
NCAM2	616	629	K.QDDGGAPILEYIVK.Y	18935	759.39393	2	1.888	0.534	236.7	13/26
NCAM2	61	66	K.IISTQR.V	7279	359.21587	2	1.885	0.542	182.5	7/10
NCAM2	751	757	S.KELEEGK.A	3434	416.72380	2	1.878	0.391	277.4	9/12
NCAM2	457	469	R.KM*ILEIAPTSDND.F	13332	731.85629	2	1.877	0.672	401.3	12/24
NCAM2	583	592	K.IEIFQTLPVR.E	20023	608.35659	2	1.873	0.665	179.9	8/18
NCAM2	93	99	R.CQATDAK.G	2284	397.17863	2	1.871	0.646	307.6	9/12
NCAM2	514	520	K.ISFNKPE.S	10195	417.72123	2	1.866	0.482	355.3	9/12
NCAM2	337	353	R.AIDGVM*FSEGDKSPDGR.I	11529	599.60696	3	1.866	0.691	449.7	25/64
NCAM2	664	671	E.VQITAANR.L	8441	436.74992	2	1.866	0.527	516.3	11/14
NCAM2	437	444	R.EKLLLPAK.N	11429	456.29888	2	1.865	0.885	431.0	13/14
NCAM2	194	216	R.GEIDFRDIIVIVNVPPAIM*M*PQK.S	20988	876.46714	3	1.863	0.695	262.9	21/88
NCAM2	595	607	P.SPPSIHGQPSSGK.S	7686	426.88560	3	1.858	0.691	148.5	16/48
NCAM2	119	127	R.EVVSPQEFK.Q	11152	531.77441	2	1.854	0.680	507.5	12/16
NCAM2	661	671	M.GYEVQITAANR.L	11173	611.31223	2	1.854	0.577	617.6	14/20
NCAM2	93	99	R.CQATDAK.G	2165	397.17870	2	1.854	0.555	488.6	11/12
NCAM2	337	353	R.AIDGVM*FSEGDKSPDGR.I	11107	599.60573	3	1.851	0.811	345.5	27/64
NCAM2	576	582	K.GQGDYSK.I	2773	377.67178	2	1.843	0.531	125.2	6/12
NCAM2	250	256	K.LIEENEK.Y	7564	437.72852	2	1.842	0.548	255.6	9/12
NCAM2	138	150	R.VSSSPAPAVSWLY.H	18918	682.34717	2	1.840	0.660	479.8	13/24
NCAM2	344	357	F.SEGDKSPDGRIEVK.G	8153	506.25752	3	1.838	0.532	370.9	18/52
NCAM2	39	52	K.FFTCTAIGEPESID.W	16325	793.85394	2	1.835	0.513	477.9	12/26
NCAM2	583	600	K.IEIFQTLPVREPSPPSIH.G	17635	687.37537	3	1.827	0.510	805.4	24/68
NCAM2	597	607	P.PSIHGQPSSGK.S	7690	547.78180	2	1.827	0.464	173.4	10/20
NCAM2	93	99	R.CQATDAK.G	2167	397.17870	2	1.825	0.727	258.9	8/12
NCAM2	93	99	R.CQATDAK.G	2557	397.17858	2	1.819	0.690	290.9	9/12
NCAM2	109	114	V.LEIYQK.L	15412	793.44279	1	1.819	0.439	500.6	8/10
NCAM2	234	246	K.ASGSPDPTISWFR.N	16479	710.84298	2	1.817	0.763	571.0	15/24
NCAM2	514	520	K.ISFNKPE.S	10188	417.72123	2	1.814	0.537	350.2	9/12
NCAM2	663	671	Y.EVQITAANR.L	8984	501.27115	2	1.812	0.523	224.3	10/16
NCAM2	751	757	S.KELEEGK.A	3634	416.72367	2	1.810	0.331	291.2	9/12
NCAM2	823	836	K.VSNDIIQSKEDDIK.A	10550	535.27555	3	1.809	0.401	237.2	17/52
NCAM2	337	353	R.AIDGVM*FSEGDKSPDGR.I	11454	599.60686	3	1.809	0.673	251.3	23/64
NCAM2	337	353	R.AIDGVM*FSEGDKSPDGR.I	12105	599.60720	3	1.808	0.626	145.4	17/64
NCAM2	750	757	K.SKELEEGK.A	3157	460.23950	2	1.806	0.314	456.3	10/14
NCAM2	494	503	A.DVPSSPHGVK.I	7761	511.76608	2	1.798	0.691	120.1	9/18
NCAM2	751	757	S.KELEEGK.A	3423	416.72384	2	1.791	0.555	224.5	8/12
NCAM2	93	99	R.CQATDAK.G	2463	397.17863	2	1.790	0.644	227.9	8/12
NCAM2	138	156	R.VSSSPAPAVSWLYHNEEVT.T	16965	1036.99673	2	1.789	0.595	179.2	10/36
NCAM2	163	169	R.FAVLANN.N	13102	748.39732	1	1.788	0.594	631.5	10/12
NCAM2	611	618	K.ISITKQDD.G	8681	460.23967	2	1.787	0.486	218.9	7/14
NCAM2	39	52	K.FFTCTAIGEPESID.W	16321	793.85394	2	1.786	0.503	218.9	10/26
NCAM2	300	308	F.VQPHILQLK.N	12558	359.22510	3	1.785	0.620	157.7	13/32
NCAM2	93	99	R.CQATDAK.G	2704	397.17873	2	1.780	0.550	234.3	8/12
NCAM2	61	66	K.IISTQR.V	7380	359.21603	2	1.776	0.535	237.3	8/10
NCAM2	536	543	K.EVASETWK.I	9037	475.23343	2	1.765	0.740	263.9	8/14
NCAM2	337	353	R.AIDGVM*FSEGDKSPDGR.I	11809	599.60713	3	1.760	0.658	182.6	18/64
NCAM2	93	99	R.CQATDAK.G	2046	397.17866	2	1.755	0.599	374.6	10/12
NCAM2	121	146	V.VSPQEFKQGEDAEVVCRVSSSPAPAV.S	16150	925.11662	3	1.754	0.378	93.3	15/100
NCAM2	93	99	R.CQATDAK.G	1739	397.17855	2	1.753	0.702	203.8	8/12
NCAM2	395	402	H.LDIEYAPK.F	12103	474.75471	2	1.752	0.674	390.0	10/14
NCAM2	102	114	Q.TQEATVVLEIYQK.L	15426	761.40893	2	1.751	0.726	481.4	12/24
NCAM2	119	127	R.EVVSPQEFK.Q	11372	531.77518	2	1.747	0.574	404.9	10/16
NCAM2	119	127	R.EVVSPQEFK.Q	11367	531.77518	2	1.745	0.680	335.7	10/16
NCAM2	597	607	P.PSIHGQPSSGK.S	7694	547.78180	2	1.734	0.685	149.4	11/20
NCAM2	61	66	K.IISTQR.V	7178	359.21580	2	1.728	0.573	230.7	8/10
NCAM2	378	385	R.YDCEAASR.I	5739	486.19724	2	1.725	0.691	222.0	11/14
NCAM2	536	543	K.EVASETWK.I	9036	475.23343	2	1.720	0.718	264.2	8/14
NCAM2	296	303	F.LQVFVQPH.I	13379	484.27052	2	1.720	0.892	455.0	10/14
NCAM2	250	256	K.LIEENEK.Y	7688	437.72852	2	1.717	0.515	192.1	8/12
NCAM2	61	66	K.IISTQR.V	6985	359.21600	2	1.716	0.502	263.0	8/10
NCAM2	576	582	K.GQGDYSK.I	1608	377.67158	2	1.708	0.376	110.8	6/12
NCAM2	93	99	R.CQATDAK.G	1635	397.17844	2	1.707	0.643	221.3	8/12
NCAM2	339	353	I.DGVM*FSEGDKSPDGR.I	10641	806.84628	2	1.707	0.776	311.1	12/28
NCAM2	93	99	R.CQATDAK.G	2386	397.17862	2	1.698	0.640	380.5	10/12
NCAM2	93	99	R.CQATDAK.G	2380	397.17862	2	1.692	0.515	389.4	10/12
NCAM2	31	38	V.ELSVGESK.F	10234	848.43412	1	1.691	0.457	182.7	9/14
NCAM2	539	543	A.SETWK.I	9049	650.31254	1	1.687	0.475	301.1	6/8
NCAM2	119	127	R.EVVSPQEFK.Q	11652	531.77525	2	1.687	0.627	220.3	8/16
NCAM2	536	543	K.EVASETWK.I	9152	475.23344	2	1.686	0.509	196.5	7/14
NCAM2	61	66	K.IISTQR.V	7495	359.21615	2	1.685	0.480	181.9	7/10
NCAM2	61	66	K.IISTQR.V	6492	359.21593	2	1.684	0.553	316.7	9/10
NCAM2	61	66	K.IISTQR.V	6689	359.21600	2	1.684	0.487	182.0	7/10
NCAM2	93	99	R.CQATDAK.G	1795	397.17849	2	1.680	0.432	219.8	8/12
NCAM2	765	773	G.SKEPIVEM*R.T	8365	552.78771	2	1.674	0.500	294.1	10/16
NCAM2	583	588	K.IEIFQT.L	15346	750.40087	1	1.674	0.307	352.3	8/10
NCAM2	339	353	I.DGVM*FSEGDKSPDGR.I	11090	806.84588	2	1.668	0.655	158.6	9/28
NCAM2	765	773	G.SKEPIVEM*R.T	8375	552.78773	2	1.661	0.862	426.6	10/16
NCAM2	826	831	N.DIIQSK.E	9298	703.39643	1	1.661	0.408	350.2	8/10
NCAM2	661	667	M.GYEVQIT.A	12362	809.40135	1	1.659	0.803	186.8	7/12
NCAM2	250	256	K.LIEENEK.Y	7554	437.72851	2	1.659	0.654	190.2	8/12
NCAM2	569	575	R.VAAVNGK.G	4218	658.38733	1	1.658	0.590	194.8	8/12
NCAM2	750	757	K.SKELEEGK.A	4107	460.23969	2	1.656	0.375	247.5	9/14
NCAM2	61	66	K.IISTQR.V	6381	359.21594	2	1.654	0.415	248.2	8/10
NCAM2	767	773	K.EPIVEM*R.T	8557	445.22499	2	1.647	0.927	268.2	9/12
NCAM2	570	575	V.AAVNGK.G	4096	559.31872	1	1.644	0.565	223.3	7/10
NCAM2	378	385	R.YDCEAASR.I	5742	486.19724	2	1.643	0.766	288.1	11/14
NCAM2	61	66	K.IISTQR.V	7391	359.21603	2	1.642	0.669	109.5	5/10
NCAM2	61	66	K.IISTQR.V	6797	359.21598	2	1.631	0.540	292.0	9/10
NCAM2	93	99	R.CQATDAK.G	2708	397.17873	2	1.631	0.659	217.1	8/12
NCAM2	61	66	K.IISTQR.V	6488	359.21593	2	1.631	0.505	227.4	8/10
NCAM2	31	38	V.ELSVGESK.F	10240	848.43412	1	1.625	0.471	142.2	7/14
NCAM2	194	199	R.GEIDFR.D	10492	368.68408	2	1.620	0.485	293.1	7/10
NCAM2	67	71	R.VM*LQK.E	7450	634.35755	1	1.619	0.575	110.4	6/8
NCAM2	251	260	L.IEENEKYILK.G	12007	639.84855	2	1.616	0.309	426.5	11/18
NCAM2	180	185	S.DEGIYR.C	8056	752.35582	1	1.615	0.760	212.6	7/10
NCAM2	67	71	R.VM*LQK.E	7248	634.35768	1	1.612	0.391	79.4	5/8
NCAM2	93	99	R.CQATDAK.G	1929	397.17848	2	1.612	0.613	235.5	8/12
NCAM2	536	543	K.EVASETWK.I	9154	475.23344	2	1.611	0.677	225.8	8/14
NCAM2	578	582	Q.GDYSK.I	2777	569.25530	1	1.609	0.622	232.7	6/8
NCAM2	93	99	R.CQATDAK.G	1939	397.17853	2	1.608	0.547	282.9	9/12
NCAM2	67	71	R.VM*LQK.E	7455	634.35755	1	1.602	0.401	104.9	6/8
NCAM2	440	444	L.LLPAK.N	12585	541.36859	1	1.597	0.802	175.0	6/8
NCAM2	824	831	V.SNDIIQSK.E	8457	452.73921	2	1.593	0.405	106.7	6/14
NCAM2	93	99	R.CQATDAK.G	1643	397.17844	2	1.590	0.623	212.8	8/12
NCAM2	530	535	H.YQVDVK.E	8798	376.20256	2	1.585	0.678	374.1	8/10
NCAM2	61	66	K.IISTQR.V	6793	359.21598	2	1.576	0.470	366.1	10/10
NCAM2	293	299	K.QAFLQVF.V	19534	426.73352	2	1.576	0.548	236.6	7/12
NCAM2	263	269	S.NTELTVR.N	9063	832.45047	1	1.575	0.340	125.6	9/12
NCAM2	61	66	K.IISTQR.V	7276	359.21587	2	1.571	0.492	151.6	6/10
NCAM2	583	588	K.IEIFQT.L	15340	750.40087	1	1.555	0.351	197.2	7/10
NCAM2	119	127	R.EVVSPQEFK.Q	11485	531.77548	2	1.555	0.629	392.6	10/16
NCAM2	485	500	R.FQEYILELADVPSSPH.G	18783	922.95533	2	1.552	0.465	214.0	9/30
NCAM2	67	71	R.VM*LQK.E	7567	634.35766	1	1.545	0.539	110.5	6/8
NCAM2	767	773	K.EPIVEM*R.T	8554	445.22499	2	1.540	0.897	451.7	10/12
NCAM2	504	511	K.IIELSQTT.A	12771	904.49625	1	1.536	0.858	243.3	8/14
NCAM2	752	757	K.ELEEGK.A	3463	704.34506	1	1.536	0.694	61.0	6/10
NCAM2	67	71	R.VM*LQK.E	7342	634.35750	1	1.526	0.407	104.4	6/8
NCAM2	194	199	R.GEIDFR.D	10486	368.68408	2	1.523	0.463	308.7	7/10
NCAM2	506	513	I.ELSQTTAK.I	11377	877.46064	1	1.523	0.476	123.9	8/14
NCAM2	485	497	R.FQEYILELADVPS.S	20104	762.38372	2	1.522	0.502	289.7	11/24
NCAM2	304	308	H.ILQLK.N	11346	614.42170	1	1.522	0.482	290.4	6/8
NCAM2	194	199	R.GEIDFR.D	10485	368.68408	2	1.521	0.483	429.6	9/10
NCAM2	61	66	K.IISTQR.V	6589	359.21595	2	1.516	0.420	266.7	8/10
NCAM2	293	299	K.QAFLQVF.V	19525	426.73352	2	1.510	0.676	195.1	6/12
NCAM2	764	773	D.GSKEPIVEM*R.T	8373	581.29835	2	1.506	0.740	278.5	9/18
NCAM2	569	575	R.VAAVNGK.G	4016	658.38718	1	1.504	0.550	157.5	8/12

## Sheet: 32kDa-NCAM2-bCTF
Reference	Start Position	End Position	Peptide	ScanF	Obs m/z	z	↓ XCorr	ΔCorr	SP	# Ions
NCAM2	779	802	R.ITNHEDGSPVNEPNETTPLTEPEK.L	11602	883.41319	3	5.050	0.784	994.3	27/92
NCAM2	779	802	R.ITNHEDGSPVNEPNETTPLTEPEK.L	11603	883.41319	3	4.453	0.676	800.6	26/92
NCAM2	810	822	N.GKEVLNAETIEIK.V	13448	481.93880	3	4.310	0.858	1546.7	28/48
NCAM2	779	802	R.ITNHEDGSPVNEPNETTPLTEPEK.L	11604	883.41319	3	4.193	0.684	895.2	28/92
NCAM2	779	805	R.ITNHEDGSPVNEPNETTPLTEPEKLPL.K	17148	991.15326	3	4.070	0.710	394.9	27/104
NCAM2	758	773	K.AAYLKDGSKEPIVEM*R.T	10209	608.31558	3	3.994	0.643	1054.4	27/60
NCAM2	779	802	R.ITNHEDGSPVNEPNETTPLTEPEK.L	11608	883.41319	3	3.853	0.652	772.8	26/92
NCAM2	672	689	R.LGYSEPTVYEFSM*PPKPN.I	15852	1036.48577	2	3.842	0.615	600.0	16/34
NCAM2	774	802	R.TEDERITNHEDGSPVNEPNETTPLTEPEK.L	11502	820.37647	4	3.696	0.647	1025.4	42/168
NCAM2	774	811	R.TEDERITNHEDGSPVNEPNETTPLTEPEKLPLKEENGK.E	13111	858.21461	5	3.503	0.752	1806.8	65/296
NCAM2	810	822	N.GKEVLNAETIEIK.V	13445	481.93880	3	3.425	0.759	1434.9	26/48
NCAM2	774	802	R.TEDERITNHEDGSPVNEPNETTPLTEPEK.L	11498	820.37647	4	3.398	0.436	684.9	41/168
NCAM2	812	822	K.EVLNAETIEIK.V	14799	629.84536	2	3.387	0.836	1763.2	18/20
NCAM2	758	773	K.AAYLKDGSKEPIVEM*R.T	10210	608.31558	3	3.349	0.662	971.8	24/60
NCAM2	663	671	Y.EVQITAANR.L	9399	501.27038	2	3.332	0.652	1164.0	15/16
NCAM2	812	822	K.EVLNAETIEIK.V	14800	629.84536	2	3.325	0.848	1189.4	15/20
NCAM2	807	822	K.EENGKEVLNAETIEIK.V	13773	605.98098	3	3.307	0.418	667.5	24/60
NCAM2	672	692	R.LGYSEPTVYEFSM*PPKPNIIK.D	16890	809.41244	3	3.304	0.556	506.5	29/80
NCAM2	823	831	K.VSNDIIQSK.E	9739	502.27217	2	3.246	0.569	1279.7	15/16
NCAM2	823	836	K.VSNDIIQSKEDDIK.A	10751	535.27412	3	3.231	0.514	451.0	23/52
NCAM2	672	692	R.LGYSEPTVYEFSM*PPKPNIIK.D	16883	809.41244	3	3.223	0.536	415.0	26/80
NCAM2	823	831	K.VSNDIIQSK.E	9740	502.27217	2	3.218	0.548	951.1	13/16
NCAM2	812	822	K.EVLNAETIEIK.V	14915	629.84552	2	3.213	0.862	771.5	14/20
NCAM2	812	822	K.EVLNAETIEIK.V	14801	629.84536	2	3.208	0.806	1252.4	16/20
NCAM2	807	822	K.EENGKEVLNAETIEIK.V	13774	605.98098	3	3.196	0.576	862.3	23/60
NCAM2	812	822	K.EVLNAETIEIK.V	15173	629.84631	2	3.179	0.834	1088.4	15/20
NCAM2	823	831	K.VSNDIIQSK.E	9741	502.27217	2	3.171	0.527	918.0	13/16
NCAM2	803	822	K.LPLKEENGKEVLNAETIEIK.V	14668	567.56611	4	3.164	0.493	964.4	33/114
NCAM2	672	689	R.LGYSEPTVYEFSM*PPKPN.I	15876	1036.48577	2	3.161	0.707	382.6	13/34
NCAM2	812	822	K.EVLNAETIEIK.V	14919	629.84552	2	3.148	0.839	1106.5	15/20
NCAM2	812	822	K.EVLNAETIEIK.V	15316	629.84648	2	3.146	0.690	943.9	14/20
NCAM2	758	773	K.AAYLKDGSKEPIVEM*R.T	10453	456.48838	4	3.128	0.562	1106.6	33/90
NCAM2	763	773	K.DGSKEPIVEM*R.T	8760	426.21065	3	3.103	0.486	971.2	22/40
NCAM2	823	836	K.VSNDIIQSKEDDIK.A	10752	535.27412	3	3.092	0.422	494.4	23/52
NCAM2	779	811	R.ITNHEDGSPVNEPNETTPLTEPEKLPLKEENGK.E	13305	732.16163	5	3.063	0.542	703.8	50/256
NCAM2	823	836	K.VSNDIIQSKEDDIK.A	10753	535.27412	3	3.051	0.600	593.9	24/52
NCAM2	812	822	K.EVLNAETIEIK.V	15457	629.84638	2	3.034	0.769	991.0	15/20
NCAM2	663	671	Y.EVQITAANR.L	9395	501.27038	2	3.011	0.656	1100.0	15/16
NCAM2	812	822	K.EVLNAETIEIK.V	15448	629.84638	2	3.011	0.776	771.5	14/20
NCAM2	779	805	R.ITNHEDGSPVNEPNETTPLTEPEKLPL.K	17155	991.15326	3	3.007	0.653	281.1	27/104
NCAM2	779	805	R.ITNHEDGSPVNEPNETTPLTEPEKLPL.K	17156	991.15326	3	3.001	0.713	255.5	25/104
NCAM2	763	773	K.DGSKEPIVEM*R.T	8960	426.21079	3	2.992	0.446	861.8	20/40
NCAM2	763	773	K.DGSKEPIVEM*R.T	9074	426.21072	3	2.991	0.586	546.2	18/40
NCAM2	779	806	R.ITNHEDGSPVNEPNETTPLTEPEKLPLK.E	14586	775.63970	4	2.990	0.411	626.4	35/162
NCAM2	779	806	R.ITNHEDGSPVNEPNETTPLTEPEKLPLK.E	14598	775.63972	4	2.967	0.619	610.9	35/162
NCAM2	823	831	K.VSNDIIQSK.E	9895	502.27243	2	2.966	0.479	1036.8	14/16
NCAM2	812	822	K.EVLNAETIEIK.V	15148	629.84633	2	2.961	0.767	726.5	12/20
NCAM2	750	762	K.SKELEEGKAAYLK.D	9141	489.26628	3	2.943	0.369	719.3	21/48
NCAM2	763	773	K.DGSKEPIVEM*R.T	9420	426.21084	3	2.930	0.596	466.8	16/40
NCAM2	750	762	K.SKELEEGKAAYLK.D	9148	489.26628	3	2.921	0.437	520.4	20/48
NCAM2	763	773	K.DGSKEPIVEM*R.T	8891	426.21067	3	2.899	0.531	820.5	19/40
NCAM2	672	692	R.LGYSEPTVYEFSM*PPKPNIIK.D	16880	809.41244	3	2.898	0.546	615.1	31/80
NCAM2	763	773	K.DGSKEPIVEM*R.T	9310	426.21077	3	2.870	0.477	757.1	19/40
NCAM2	763	773	K.DGSKEPIVEM*R.T	8781	426.21066	3	2.867	0.482	629.3	18/40
NCAM2	758	773	K.AAYLKDGSKEPIVEM*R.T	10078	456.48881	4	2.859	0.696	962.2	34/90
NCAM2	763	773	K.DGSKEPIVEM*R.T	9036	426.21077	3	2.854	0.431	542.6	17/40
NCAM2	758	773	K.AAYLKDGSKEPIVEM*R.T	10452	456.48838	4	2.850	0.689	738.6	31/90
NCAM2	823	831	K.VSNDIIQSK.E	9858	502.27218	2	2.848	0.564	993.2	14/16
NCAM2	812	822	K.EVLNAETIEIK.V	15046	629.84632	2	2.823	0.921	1177.1	15/20
NCAM2	763	773	K.DGSKEPIVEM*R.T	9191	426.21077	3	2.823	0.455	919.7	20/40
NCAM2	763	773	K.DGSKEPIVEM*R.T	8963	426.21079	3	2.795	0.453	568.6	16/40
NCAM2	763	773	K.DGSKEPIVEM*R.T	9072	426.21072	3	2.795	0.669	852.0	21/40
NCAM2	750	762	K.SKELEEGKAAYLK.D	9142	489.26628	3	2.787	0.629	742.6	23/48
NCAM2	663	671	Y.EVQITAANR.L	9394	501.27038	2	2.773	0.675	985.7	14/16
NCAM2	763	773	K.DGSKEPIVEM*R.T	8842	426.21068	3	2.773	0.555	717.5	18/40
NCAM2	758	773	K.AAYLKDGSKEPIVEM*R.T	10067	456.48881	4	2.761	0.627	617.4	29/90
NCAM2	758	773	K.AAYLKDGSKEPIVEM*R.T	10229	456.48908	4	2.755	0.606	1109.5	36/90
NCAM2	812	822	K.EVLNAETIEIK.V	14810	629.84536	2	2.732	0.796	741.8	12/20
NCAM2	779	806	R.ITNHEDGSPVNEPNETTPLTEPEKLPLK.E	14594	775.63972	4	2.701	0.519	893.3	38/162
NCAM2	758	773	K.AAYLKDGSKEPIVEM*R.T	10064	456.48881	4	2.681	0.636	627.0	31/90
NCAM2	779	809	R.ITNHEDGSPVNEPNETTPLTEPEKLPLKEEN.G	14197	868.67230	4	2.669	0.427	469.2	32/180
NCAM2	812	822	K.EVLNAETIEIK.V	15033	629.84632	2	2.667	0.822	559.8	11/20
NCAM2	779	809	R.ITNHEDGSPVNEPNETTPLTEPEKLPLKEEN.G	14221	868.67230	4	2.644	0.755	463.7	33/180
NCAM2	763	773	K.DGSKEPIVEM*R.T	8774	426.21066	3	2.597	0.442	667.7	19/40
NCAM2	803	822	K.LPLKEENGKEVLNAETIEIK.V	14675	567.56611	4	2.585	0.585	1000.7	31/114
NCAM2	672	692	R.LGYSEPTVYEFSM*PPKPNIIK.D	16878	809.41244	3	2.570	0.627	452.8	27/80
NCAM2	763	773	K.DGSKEPIVEM*R.T	9428	426.21084	3	2.567	0.413	329.6	13/40
NCAM2	763	773	K.DGSKEPIVEM*R.T	9306	426.21077	3	2.565	0.371	586.0	17/40
NCAM2	823	836	K.VSNDIIQSKEDDIK.A	10755	535.27412	3	2.561	0.449	437.5	22/52
NCAM2	779	806	R.ITNHEDGSPVNEPNETTPLTEPEKLPLK.E	14589	775.63970	4	2.526	0.456	603.7	36/162
NCAM2	823	836	K.VSNDIIQSKEDDIK.A	10411	535.27539	3	2.521	0.652	540.3	22/52
NCAM2	823	836	K.VSNDIIQSKEDDIK.A	10410	535.27539	3	2.519	0.545	420.0	22/52
NCAM2	825	831	S.NDIIQSK.E	9763	817.43859	1	2.519	0.511	669.5	10/12
NCAM2	763	773	K.DGSKEPIVEM*R.T	9539	426.21094	3	2.517	0.448	479.7	16/40
NCAM2	763	778	K.DGSKEPIVEM*RTEDER.I	8606	477.47462	4	2.507	0.863	366.0	25/90
NCAM2	774	811	R.TEDERITNHEDGSPVNEPNETTPLTEPEKLPLKEENGK.E	13109	858.21461	5	2.507	0.645	1254.9	55/296
NCAM2	812	822	K.EVLNAETIEIK.V	15783	629.84643	2	2.493	0.621	740.0	14/20
NCAM2	779	811	R.ITNHEDGSPVNEPNETTPLTEPEKLPLKEENGK.E	13292	732.16147	5	2.491	0.273	707.9	52/256
NCAM2	750	757	K.SKELEEGK.A	4335	460.23894	2	2.483	0.334	498.2	12/14
NCAM2	763	773	K.DGSKEPIVEMR.T	11002	630.81458	2	2.463	0.773	687.4	16/20
NCAM2	750	757	K.SKELEEGK.A	3112	460.23741	2	2.460	0.335	343.7	11/14
NCAM2	774	811	R.TEDERITNHEDGSPVNEPNETTPLTEPEKLPLKEENGK.E	13114	858.21461	5	2.454	0.612	1076.0	52/296
NCAM2	681	689	Y.EFSM*PPKPN.I	9282	531.74778	2	2.434	0.538	226.0	9/16
NCAM2	823	836	K.VSNDIIQSKEDDIK.A	10763	535.27412	3	2.434	0.686	340.1	19/52
NCAM2	672	692	R.LGYSEPTVYEFSM*PPKPNIIK.D	16930	809.41249	3	2.432	0.827	155.2	17/80
NCAM2	763	773	K.DGSKEPIVEM*R.T	9207	426.21077	3	2.429	0.436	823.9	19/40
NCAM2	779	811	R.ITNHEDGSPVNEPNETTPLTEPEKLPLKEENGK.E	13285	732.16147	5	2.428	0.567	675.9	49/256
NCAM2	763	773	K.DGSKEPIVEMR.T	10999	630.81458	2	2.422	0.774	757.3	17/20
NCAM2	763	773	K.DGSKEPIVEM*R.T	8900	426.21068	3	2.402	0.393	501.3	17/40
NCAM2	763	778	K.DGSKEPIVEM*RTEDER.I	8799	477.47465	4	2.371	0.641	580.7	29/90
NCAM2	779	801	R.ITNHEDGSPVNEPNETTPLTEPE.K	12676	840.71471	3	2.369	0.283	183.2	20/88
NCAM2	758	773	K.AAYLKDGSKEPIVEM*R.T	10057	456.48874	4	2.369	0.657	614.4	30/90
NCAM2	825	831	S.NDIIQSK.E	9768	817.43864	1	2.329	0.585	501.9	9/12
NCAM2	815	822	L.NAETIEIK.V	10886	459.24984	2	2.312	0.736	508.4	11/14
NCAM2	774	806	R.TEDERITNHEDGSPVNEPNETTPLTEPEKLPLK.E	14255	746.76552	5	2.302	0.555	848.0	52/256
NCAM2	816	822	N.AETIEIK.V	10809	402.22785	2	2.289	0.710	400.3	10/12
NCAM2	763	773	K.DGSKEPIVEM*R.T	9006	426.21079	3	2.287	0.403	618.1	18/40
NCAM2	824	831	V.SNDIIQSK.E	9765	904.47037	1	2.286	0.563	370.0	9/14
NCAM2	763	773	K.DGSKEPIVEM*R.T	9187	426.21077	3	2.283	0.424	814.1	19/40
NCAM2	763	773	K.DGSKEPIVEM*R.T	9873	426.21100	3	2.277	0.490	507.2	15/40
NCAM2	758	773	K.AAYLKDGSKEPIVEM*R.T	10446	456.48843	4	2.259	0.678	969.5	33/90
NCAM2	750	757	K.SKELEEGK.A	5309	460.23928	2	2.258	0.493	301.7	10/14
NCAM2	750	757	K.SKELEEGK.A	4927	460.23968	2	2.258	0.412	317.8	11/14
NCAM2	815	822	L.NAETIEIK.V	10877	459.24968	2	2.256	0.784	487.8	11/14
NCAM2	763	778	K.DGSKEPIVEM*RTEDER.I	8615	636.29632	3	2.256	0.750	625.3	23/60
NCAM2	779	806	R.ITNHEDGSPVNEPNETTPLTEPEKLPLK.E	14595	775.63972	4	2.252	0.447	579.5	34/162
NCAM2	750	757	K.SKELEEGK.A	5186	460.23913	2	2.233	0.248	323.0	11/14
NCAM2	779	792	R.ITNHEDGSPVNEPN.E	8668	761.84007	2	2.233	0.666	585.5	15/26
NCAM2	763	773	K.DGSKEPIVEMR.T	11006	420.87962	3	2.211	0.725	690.2	18/40
NCAM2	750	757	K.SKELEEGK.A	4387	460.23889	2	2.196	0.322	338.6	11/14
NCAM2	750	757	K.SKELEEGK.A	4362	460.23889	2	2.194	0.386	285.5	10/14
NCAM2	750	757	K.SKELEEGK.A	3137	460.23738	2	2.189	0.276	245.6	10/14
NCAM2	763	773	K.DGSKEPIVEM*R.T	8843	426.21068	3	2.175	0.439	633.1	18/40
NCAM2	750	757	K.SKELEEGK.A	4819	460.23931	2	2.168	0.407	328.9	11/14
NCAM2	750	757	K.SKELEEGK.A	3930	460.23927	2	2.162	0.165	238.5	9/14
NCAM2	823	836	K.VSNDIIQSKEDDIK.A	10554	535.27621	3	2.160	0.648	421.1	20/52
NCAM2	750	757	K.SKELEEGK.A	4100	460.23923	2	2.157	0.243	284.2	10/14
NCAM2	750	757	K.SKELEEGK.A	6140	460.23951	2	2.155	0.213	634.2	12/14
NCAM2	823	836	K.VSNDIIQSKEDDIK.A	10419	535.27539	3	2.148	0.133	294.8	18/52
NCAM2	750	757	K.SKELEEGK.A	6459	460.23937	2	2.146	0.160	489.8	11/14
NCAM2	750	757	K.SKELEEGK.A	2785	460.23924	2	2.145	0.427	160.3	10/14
NCAM2	750	757	K.SKELEEGK.A	4474	460.23886	2	2.143	0.144	281.3	10/14
NCAM2	750	757	K.SKELEEGK.A	4160	460.23922	2	2.141	0.214	248.4	9/14
NCAM2	779	811	R.ITNHEDGSPVNEPNETTPLTEPEKLPLKEENGK.E	13287	732.16147	5	2.140	0.228	508.9	44/256
NCAM2	803	822	K.LPLKEENGKEVLNAETIEIK.V	14670	567.56611	4	2.139	0.544	662.6	27/114
NCAM2	750	757	K.SKELEEGK.A	6435	460.23937	2	2.130	0.433	421.5	11/14
NCAM2	750	757	K.SKELEEGK.A	5363	460.23929	2	2.129	0.157	318.5	10/14
NCAM2	750	757	K.SKELEEGK.A	3473	460.23958	2	2.129	0.381	251.6	10/14
NCAM2	750	757	K.SKELEEGK.A	5899	460.23931	2	2.126	0.291	537.9	11/14
NCAM2	750	757	K.SKELEEGK.A	4764	460.23928	2	2.125	0.241	299.9	10/14
NCAM2	750	757	K.SKELEEGK.A	2776	460.23924	2	2.123	0.332	209.8	11/14
NCAM2	752	762	K.ELEEGKAAYLK.D	9996	417.55854	3	2.121	0.438	483.7	17/40
NCAM2	758	773	K.AAYLKDGSKEPIVEM*R.T	10241	456.48908	4	2.118	0.564	655.7	27/90
NCAM2	763	773	K.DGSKEPIVEM*R.T	9896	426.21101	3	2.112	0.613	556.5	16/40
NCAM2	779	802	R.ITNHEDGSPVNEPNETTPLTEPEK.L	11612	883.41319	3	2.108	0.464	484.7	21/92
NCAM2	750	757	K.SKELEEGK.A	5164	460.23913	2	2.101	0.277	323.1	10/14
NCAM2	750	757	K.SKELEEGK.A	5641	460.23938	2	2.088	0.245	400.5	10/14
NCAM2	750	757	K.SKELEEGK.A	5538	460.23941	2	2.087	0.229	394.2	11/14
NCAM2	750	757	K.SKELEEGK.A	3555	460.23962	2	2.083	0.317	290.9	10/14
NCAM2	750	757	K.SKELEEGK.A	5531	460.23945	2	2.075	0.397	421.9	11/14
NCAM2	779	806	R.ITNHEDGSPVNEPNETTPLTEPEKLPLK.E	14605	775.63972	4	2.058	0.624	618.2	36/162
NCAM2	758	773	K.AAYLKDGSKEPIVEM*R.T	10343	456.48860	4	2.050	0.390	692.0	28/90
NCAM2	816	822	N.AETIEIK.V	10799	402.22785	2	2.041	0.746	248.0	9/12
NCAM2	779	822	R.ITNHEDGSPVNEPNETTPLTEPEKLPLKEENGKEVLNAETIEIK.V	16010	816.91454	6	2.026	0.339	569.0	61/430
NCAM2	750	757	K.SKELEEGK.A	6262	460.23948	2	2.019	0.204	403.4	10/14
NCAM2	758	773	K.AAYLKDGSKEPIVEM*R.T	10346	456.48860	4	2.014	0.592	774.3	29/90
NCAM2	750	757	K.SKELEEGK.A	4704	460.23919	2	2.008	0.209	331.6	10/14
NCAM2	763	778	K.DGSKEPIVEM*RTEDER.I	8812	477.47468	4	2.000	0.753	514.1	26/90
NCAM2	758	773	K.AAYLKDGSKEPIVEM*R.T	10485	456.48834	4	1.991	0.418	529.6	24/90
NCAM2	750	757	K.SKELEEGK.A	3360	460.23950	2	1.984	0.296	292.3	10/14
NCAM2	750	757	K.SKELEEGK.A	5109	460.23919	2	1.978	0.339	167.5	8/14
NCAM2	750	757	K.SKELEEGK.A	4499	460.23883	2	1.975	0.211	291.0	10/14
NCAM2	752	762	K.ELEEGKAAYLK.D	9994	417.55854	3	1.968	0.352	705.8	19/40
##NCAM2	800	808	F.KSEGVSLEV.K	8281	474.25468	2	1.959	0.512	194.1	8/16
NCAM2	750	757	K.SKELEEGK.A	2882	460.23906	2	1.958	0.407	209.5	10/14
NCAM2	750	757	K.SKELEEGK.A	5854	460.23930	2	1.944	0.347	346.3	10/14
NCAM2	750	757	K.SKELEEGK.A	5076	460.23919	2	1.937	0.283	316.2	11/14
NCAM2	750	757	K.SKELEEGK.A	5757	460.23930	2	1.936	0.332	326.6	10/14
NCAM2	728	737	R.QCGLLM*CITR.R	14694	634.29946	2	1.927	0.790	209.3	11/18
NCAM2	750	757	K.SKELEEGK.A	3668	460.23953	2	1.925	0.157	262.6	10/14
NCAM2	751	757	S.KELEEGK.A	6268	416.72391	2	1.923	0.506	120.4	8/12
NCAM2	779	792	R.ITNHEDGSPVNEPN.E	8677	761.84017	2	1.913	0.598	193.9	9/26
##NCAM2	578	583	G.KLIYKE.N	8829	397.24406	2	1.913	0.439	295.5	9/10
NCAM2	763	778	K.DGSKEPIVEM*RTEDER.I	8609	636.29632	3	1.911	0.728	696.7	24/60
NCAM2	750	757	K.SKELEEGK.A	3449	460.23956	2	1.903	0.374	221.5	9/14
NCAM2	750	757	K.SKELEEGK.A	5975	460.23941	2	1.903	0.371	335.0	10/14
NCAM2	750	757	K.SKELEEGK.A	3946	460.23927	2	1.893	0.243	433.5	11/14
NCAM2	763	773	K.DGSKEPIVEM*R.T	9382	426.21047	3	1.892	0.505	359.4	15/40
NCAM2	750	757	K.SKELEEGK.A	6258	460.23948	2	1.876	0.446	367.7	10/14
NCAM2	750	757	K.SKELEEGK.A	5221	460.23917	2	1.876	0.189	250.4	9/14
NCAM2	750	757	K.SKELEEGK.A	3020	460.23865	2	1.873	0.349	242.2	10/14
NCAM2	750	757	K.SKELEEGK.A	6076	460.23952	2	1.857	0.301	243.4	9/14
NCAM2	750	757	K.SKELEEGK.A	5313	460.23928	2	1.845	0.177	298.5	10/14
NCAM2	750	757	K.SKELEEGK.A	4960	460.23932	2	1.831	0.391	306.7	11/14
NCAM2	750	757	K.SKELEEGK.A	3815	460.23930	2	1.820	0.261	356.1	11/14
NCAM2	750	757	K.SKELEEGK.A	4844	460.23933	2	1.819	0.295	309.9	10/14
NCAM2	824	831	V.SNDIIQSK.E	9762	904.47037	1	1.813	0.661	335.2	8/14
NCAM2	750	757	K.SKELEEGK.A	5427	460.23943	2	1.811	0.396	391.5	11/14
NCAM2	750	757	K.SKELEEGK.A	3791	460.23932	2	1.810	0.244	330.5	11/14
NCAM2	750	757	K.SKELEEGK.A	3226	460.23735	2	1.808	0.420	221.1	9/14
NCAM2	750	757	K.SKELEEGK.A	3804	460.23932	2	1.802	0.224	237.4	9/14
NCAM2	750	757	K.SKELEEGK.A	4223	460.23914	2	1.797	0.155	254.6	10/14
NCAM2	750	757	K.SKELEEGK.A	5042	460.23924	2	1.793	0.265	307.8	10/14
NCAM2	750	757	K.SKELEEGK.A	3563	460.23958	2	1.788	0.157	317.5	11/14
NCAM2	750	757	K.SKELEEGK.A	4021	460.23926	2	1.788	0.191	366.0	11/14
NCAM2	750	757	K.SKELEEGK.A	3586	460.23958	2	1.780	0.290	252.5	10/14
##NCAM2	578	583	G.KLIYKE.N	8820	397.24406	2	1.779	0.363	315.9	9/10
NCAM2	750	757	K.SKELEEGK.A	5734	460.23923	2	1.777	0.283	419.4	11/14
NCAM2	750	757	K.SKELEEGK.A	4589	460.23903	2	1.749	0.236	301.5	10/14
NCAM2	750	757	K.SKELEEGK.A	4175	460.23943	2	1.747	0.230	318.8	11/14
NCAM2	750	757	K.SKELEEGK.A	5890	460.23932	2	1.742	0.205	286.2	9/14
NCAM2	681	689	Y.EFSM*PPKPN.I	9290	531.74789	2	1.731	0.587	219.8	9/16
NCAM2	750	757	K.SKELEEGK.A	4058	460.23943	2	1.730	0.153	354.5	11/14
NCAM2	824	831	V.SNDIIQSK.E	9775	904.47037	1	1.718	0.535	380.3	9/14
NCAM2	750	757	K.SKELEEGK.A	3906	460.23927	2	1.706	0.280	282.5	10/14
NCAM2	681	689	Y.EFSM*PPKPN.I	9259	531.74778	2	1.694	0.621	196.0	9/16
NCAM2	750	757	K.SKELEEGK.A	5048	460.23919	2	1.694	0.123	265.9	10/14
NCAM2	750	757	K.SKELEEGK.A	5980	460.23941	2	1.683	0.286	382.2	10/14
NCAM2	750	757	K.SKELEEGK.A	3678	460.23950	2	1.683	0.439	231.8	9/14
NCAM2	750	757	K.SKELEEGK.A	5541	460.23941	2	1.679	0.354	263.7	9/14
NCAM2	750	757	K.SKELEEGK.A	4046	460.23927	2	1.666	0.291	241.1	9/14
NCAM2	750	757	K.SKELEEGK.A	6080	460.23952	2	1.665	0.118	282.1	9/14
NCAM2	758	762	K.AAYLK.D	8458	565.33215	1	1.352	0.703	248.6	5/8
NCAM2	759	762	A.AYLK.D	8463	494.29580	1	1.300	0.162	332.3	5/6
NCAM2	758	762	K.AAYLK.D	8325	565.33208	1	1.299	0.662	249.8	5/8
NCAM2	758	762	K.AAYLK.D	8429	565.33212	1	1.275	0.786	267.8	5/8
NCAM2	823	829	K.VSNDIIQ.S	11520	788.41281	1	1.261	0.425	133.9	5/12

## Sheet: NCAM1-FL
Reference	Start Position	End Position	Peptide	ScanF	Obs m/z	z	↓ XCorr	ΔCorr	SP	# Ions
Ncam1	96	113	K.CVVTAEDGTQSEATVNVK.I	8384	954.45273	2	6.556	0.815	3429.1	28/34
Ncam1	375	408	K.SIQYTDAGEYICTASNTIGQDSQSM*YLEVQYAPK.L	14781	1283.24958	3	6.321	0.770	2142.1	43/132
Ncam1	96	113	K.CVVTAEDGTQSEATVNVK.I	8728	954.45463	2	6.223	0.831	3252.1	28/34
Ncam1	96	113	K.CVVTAEDGTQSEATVNVK.I	8612	954.45449	2	6.223	0.821	3558.4	28/34
Ncam1	509	533	R.VEPYSSTAQVQFDEPEATGGVPILK.Y	18838	888.11410	3	6.215	0.767	1782.5	32/96
Ncam1	509	533	R.VEPYSSTAQVQFDEPEATGGVPILK.Y	14890	888.11189	3	6.199	0.644	1949.2	34/96
Ncam1	96	113	K.CVVTAEDGTQSEATVNVK.I	8611	954.45449	2	6.142	0.818	3253.6	27/34
Ncam1	96	113	K.CVVTAEDGTQSEATVNVK.I	8496	954.45282	2	6.075	0.809	3335.9	28/34
Ncam1	96	113	K.CVVTAEDGTQSEATVNVK.I	8520	954.45280	2	5.970	0.802	3400.2	28/34
Ncam1	96	113	K.CVVTAEDGTQSEATVNVK.I	8729	954.45463	2	5.945	0.852	3493.3	28/34
Ncam1	96	113	K.CVVTAEDGTQSEATVNVK.I	8494	954.45282	2	5.944	0.819	3888.7	29/34
Ncam1	663	682	K.SLDWNAEYEVYVVAENQQGK.S	14914	781.36927	3	5.904	0.802	2666.3	34/76
Ncam1	486	508	R.IGQESLEFILVQADTPSSPSIDR.V	16866	834.76139	3	5.897	0.576	1335.8	33/88
Ncam1	663	682	K.SLDWNAEYEVYVVAENQQGK.S	14810	781.36923	3	5.818	0.709	1694.1	30/76
Ncam1	509	533	R.VEPYSSTAQVQFDEPEATGGVPILK.Y	15461	888.11374	3	5.811	0.749	1959.3	37/96
Ncam1	96	113	K.CVVTAEDGTQSEATVNVK.I	8269	954.45273	2	5.800	0.754	2964.0	28/34
Ncam1	663	682	K.SLDWNAEYEVYVVAENQQGK.S	14792	781.36922	3	5.780	0.718	2163.9	33/76
Ncam1	96	113	K.CVVTAEDGTQSEATVNVK.I	8270	954.45273	2	5.762	0.817	2864.8	29/34
Ncam1	663	682	K.SLDWNAEYEVYVVAENQQGK.S	15032	781.36970	3	5.760	0.738	1464.2	29/76
Ncam1	509	533	R.VEPYSSTAQVQFDEPEATGGVPILK.Y	15092	888.11387	3	5.716	0.538	1315.0	33/96
Ncam1	96	113	K.CVVTAEDGTQSEATVNVK.I	8280	954.45273	2	5.689	0.764	2202.3	25/34
Ncam1	96	113	K.CVVTAEDGTQSEATVNVK.I	8382	954.45273	2	5.665	0.824	3286.6	28/34
Ncam1	96	113	K.CVVTAEDGTQSEATVNVK.I	8402	954.45276	2	5.655	0.808	3667.0	28/34
Ncam1	486	508	R.IGQESLEFILVQADTPSSPSIDR.V	17902	834.76328	3	5.634	0.672	1455.9	32/88
Ncam1	375	408	K.SIQYTDAGEYICTASNTIGQDSQSM*YLEVQYAPK.L	14790	1283.24960	3	5.628	0.690	2392.2	43/132
Ncam1	486	508	R.IGQESLEFILVQADTPSSPSIDR.V	16981	834.75879	3	5.620	0.636	2133.8	36/88
Ncam1	663	682	K.SLDWNAEYEVYVVAENQQGK.S	14791	781.36922	3	5.598	0.717	2021.6	33/76
Ncam1	663	682	K.SLDWNAEYEVYVVAENQQGK.S	14788	781.36922	3	5.588	0.779	1958.1	32/76
Ncam1	509	533	R.VEPYSSTAQVQFDEPEATGGVPILK.Y	14866	888.11265	3	5.572	0.699	2688.1	40/96
Ncam1	69	95	R.ISVVWNDDDSSTLTIYNANIDDAGIYK.C	16373	1001.48077	3	5.551	0.845	911.5	29/104
Ncam1	509	533	R.VEPYSSTAQVQFDEPEATGGVPILK.Y	15106	888.11387	3	5.511	0.652	1559.4	32/96
Ncam1	663	682	K.SLDWNAEYEVYVVAENQQGK.S	14912	781.36927	3	5.491	0.798	1940.7	31/76
Ncam1	69	95	R.ISVVWNDDDSSTLTIYNANIDDAGIYK.C	16371	1001.48077	3	5.481	0.828	1262.8	30/104
Ncam1	509	533	R.VEPYSSTAQVQFDEPEATGGVPILK.Y	16237	888.11490	3	5.474	0.550	1772.8	34/96
Ncam1	509	533	R.VEPYSSTAQVQFDEPEATGGVPILK.Y	14750	888.10877	3	5.460	0.694	2454.5	39/96
Ncam1	486	508	R.IGQESLEFILVQADTPSSPSIDR.V	16867	834.76139	3	5.412	0.662	1094.4	31/88
Ncam1	69	95	R.ISVVWNDDDSSTLTIYNANIDDAGIYK.C	16374	1001.48077	3	5.397	0.845	1328.3	33/104
Ncam1	486	508	R.IGQESLEFILVQADTPSSPSIDR.V	16559	834.76401	3	5.382	0.620	986.9	31/88
Ncam1	577	595	R.LAALNGKGLGEISAATEFK.T	13549	630.68307	3	5.332	0.693	2045.2	39/72
Ncam1	509	533	R.VEPYSSTAQVQFDEPEATGGVPILK.Y	15576	888.11413	3	5.327	0.597	1335.3	32/96
Ncam1	277	293	R.NVDKNDEAEYVCIAENK.A	9169	670.97463	3	5.308	0.624	1661.2	28/64
Ncam1	486	508	R.IGQESLEFILVQADTPSSPSIDR.V	16868	834.76139	3	5.299	0.641	1133.5	31/88
Ncam1	663	682	K.SLDWNAEYEVYVVAENQQGK.S	15042	781.36970	3	5.277	0.749	2039.2	32/76
Ncam1	509	533	R.VEPYSSTAQVQFDEPEATGGVPILK.Y	15272	888.11376	3	5.263	0.725	1681.2	32/96
Ncam1	509	533	R.VEPYSSTAQVQFDEPEATGGVPILK.Y	18458	888.11404	3	5.204	0.754	1108.9	30/96
Ncam1	663	682	K.SLDWNAEYEVYVVAENQQGK.S	15040	781.36970	3	5.199	0.676	1425.9	28/76
Ncam1	509	533	R.VEPYSSTAQVQFDEPEATGGVPILK.Y	17681	888.11469	3	5.168	0.664	1225.5	29/96
Ncam1	281	293	K.NDEAEYVCIAENK.A	9138	777.84112	2	5.166	0.724	2309.4	21/24
Ncam1	486	508	R.IGQESLEFILVQADTPSSPSIDR.V	18230	834.76350	3	5.149	0.562	850.8	30/88
Ncam1	509	533	R.VEPYSSTAQVQFDEPEATGGVPILK.Y	15276	888.11376	3	5.126	0.669	1502.1	34/96
Ncam1	281	293	K.NDEAEYVCIAENK.A	9115	777.84112	2	5.111	0.680	2027.9	20/24
Ncam1	375	408	K.SIQYTDAGEYICTASNTIGQDSQSM*YLEVQYAPK.L	14779	1283.24958	3	5.097	0.701	1676.2	36/132
Ncam1	509	533	R.VEPYSSTAQVQFDEPEATGGVPILK.Y	16104	888.11465	3	5.030	0.600	1117.9	29/96
Ncam1	796	816	K.HTEPNETTPLTEPEKGPVETK.S	7590	778.71948	3	5.011	0.787	685.6	28/80
Ncam1	486	508	R.IGQESLEFILVQADTPSSPSIDR.V	17096	834.76267	3	4.995	0.529	1022.0	32/88
Ncam1	509	533	R.VEPYSSTAQVQFDEPEATGGVPILK.Y	15712	888.11420	3	4.968	0.691	2036.0	35/96
Ncam1	486	508	R.IGQESLEFILVQADTPSSPSIDR.V	17602	834.76318	3	4.918	0.553	1012.4	31/88
Ncam1	486	508	R.IGQESLEFILVQADTPSSPSIDR.V	17112	834.76267	3	4.913	0.508	995.8	29/88
Ncam1	96	113	K.CVVTAEDGTQSEATVNVK.I	8711	954.45459	2	4.892	0.741	2709.1	25/34
Ncam1	509	533	R.VEPYSSTAQVQFDEPEATGGVPILK.Y	17474	888.11641	3	4.888	0.728	1631.8	34/96
Ncam1	509	533	R.VEPYSSTAQVQFDEPEATGGVPILK.Y	17206	888.11414	3	4.879	0.716	1453.3	33/96
Ncam1	509	533	R.VEPYSSTAQVQFDEPEATGGVPILK.Y	14773	888.10966	3	4.852	0.683	1582.6	34/96
Ncam1	509	533	R.VEPYSSTAQVQFDEPEATGGVPILK.Y	16401	888.11435	3	4.851	0.641	1560.9	34/96
Ncam1	486	508	R.IGQESLEFILVQADTPSSPSIDR.V	17097	834.76267	3	4.851	0.649	941.9	29/88
Ncam1	509	533	R.VEPYSSTAQVQFDEPEATGGVPILK.Y	16586	888.11437	3	4.849	0.737	725.2	25/96
Ncam1	509	533	R.VEPYSSTAQVQFDEPEATGGVPILK.Y	17452	888.11542	3	4.838	0.640	1372.5	32/96
Ncam1	277	293	R.NVDKNDEAEYVCIAENK.A	8702	670.97243	3	4.785	0.743	1777.8	29/64
Ncam1	281	293	K.NDEAEYVCIAENK.A	9121	777.84112	2	4.772	0.616	2391.4	21/24
Ncam1	509	533	R.VEPYSSTAQVQFDEPEATGGVPILK.Y	14842	888.11186	3	4.760	0.728	2582.6	37/96
Ncam1	509	533	R.VEPYSSTAQVQFDEPEATGGVPILK.Y	15386	888.11376	3	4.743	0.666	1368.8	29/96
Ncam1	509	533	R.VEPYSSTAQVQFDEPEATGGVPILK.Y	15244	888.11380	3	4.741	0.578	965.4	28/96
Ncam1	509	533	R.VEPYSSTAQVQFDEPEATGGVPILK.Y	18058	888.11452	3	4.730	0.657	996.1	29/96
Ncam1	663	682	K.SLDWNAEYEVYVVAENQQGK.S	21716	781.36954	3	4.725	0.708	1254.7	27/76
Ncam1	509	533	R.VEPYSSTAQVQFDEPEATGGVPILK.Y	15123	888.11382	3	4.708	0.617	1596.3	32/96
Ncam1	796	816	K.HTEPNETTPLTEPEKGPVETK.S	7620	778.71760	3	4.684	0.792	559.6	26/80
Ncam1	486	508	R.IGQESLEFILVQADTPSSPSIDR.V	16552	834.76401	3	4.682	0.715	895.8	29/88
Ncam1	486	508	R.IGQESLEFILVQADTPSSPSIDR.V	17098	834.76267	3	4.671	0.650	1296.3	32/88
Ncam1	796	816	K.HTEPNETTPLTEPEKGPVETK.S	7478	778.72000	3	4.668	0.620	665.8	28/80
Ncam1	69	95	R.ISVVWNDDDSSTLTIYNANIDDAGIYK.C	16380	1001.48077	3	4.658	0.748	1002.7	30/104
Ncam1	197	217	R.GEINFKDIQVIVNVPPTVQAR.Q	16544	779.76998	3	4.634	0.719	868.2	32/80
Ncam1	796	816	K.HTEPNETTPLTEPEKGPVETK.S	7712	778.71836	3	4.624	0.708	742.4	28/80
Ncam1	166	177	R.FIVLSNNYLQIR.G	15858	740.41866	2	4.624	0.836	1776.4	19/22
Ncam1	486	508	R.IGQESLEFILVQADTPSSPSIDR.V	17605	834.76318	3	4.623	0.650	684.5	29/88
Ncam1	197	217	R.GEINFKDIQVIVNVPPTVQAR.Q	16660	779.77015	3	4.611	0.735	758.0	29/80
Ncam1	509	533	R.VEPYSSTAQVQFDEPEATGGVPILK.Y	18167	888.11541	3	4.568	0.671	1179.5	30/96
Ncam1	663	682	K.SLDWNAEYEVYVVAENQQGK.S	14915	781.36927	3	4.560	0.744	1418.2	28/76
Ncam1	509	533	R.VEPYSSTAQVQFDEPEATGGVPILK.Y	18946	888.11422	3	4.507	0.658	805.8	27/96
Ncam1	166	177	R.FIVLSNNYLQIR.G	15970	740.41791	2	4.493	0.784	1642.4	19/22
Ncam1	96	113	K.CVVTAEDGTQSEATVNVK.I	8650	954.45454	2	4.479	0.777	2190.7	24/34
Ncam1	277	293	R.NVDKNDEAEYVCIAENK.A	8695	670.97427	3	4.476	0.601	2460.7	32/64
Ncam1	277	293	R.NVDKNDEAEYVCIAENK.A	8701	670.97323	3	4.476	0.632	2197.9	31/64
Ncam1	96	113	K.CVVTAEDGTQSEATVNVK.I	8425	954.45277	2	4.466	0.745	2348.5	24/34
Ncam1	486	508	R.IGQESLEFILVQADTPSSPSIDR.V	17745	834.76317	3	4.460	0.622	1148.0	31/88
Ncam1	486	508	R.IGQESLEFILVQADTPSSPSIDR.V	18020	834.76332	3	4.457	0.647	1004.8	28/88
Ncam1	509	533	R.VEPYSSTAQVQFDEPEATGGVPILK.Y	17817	888.11391	3	4.443	0.655	1035.3	29/96
Ncam1	509	533	R.VEPYSSTAQVQFDEPEATGGVPILK.Y	17071	888.11415	3	4.431	0.829	1530.4	33/96
Ncam1	796	816	K.HTEPNETTPLTEPEKGPVETK.S	7597	778.71866	3	4.427	0.738	742.9	29/80
Ncam1	166	177	R.FIVLSNNYLQIR.G	16355	740.42065	2	4.423	0.819	1576.6	19/22
Ncam1	663	682	K.SLDWNAEYEVYVVAENQQGK.S	21430	781.36999	3	4.410	0.771	1325.3	31/76
Ncam1	166	177	R.FIVLSNNYLQIR.G	15969	740.41799	2	4.409	0.782	1627.4	19/22
Ncam1	203	217	K.DIQVIVNVPPTVQAR.Q	14778	824.97307	2	4.397	0.588	972.5	20/28
Ncam1	509	533	R.VEPYSSTAQVQFDEPEATGGVPILK.Y	14661	888.11168	3	4.391	0.511	1388.1	30/96
Ncam1	486	508	R.IGQESLEFILVQADTPSSPSIDR.V	18028	834.76332	3	4.380	0.701	807.3	27/88
Ncam1	796	832	K.HTEPNETTPLTEPEKGPVETKSEPPESEAKPAPTEVK.T	8039	802.99864	5	4.365	0.647	1022.5	53/288
Ncam1	203	217	K.DIQVIVNVPPTVQAR.Q	14316	824.97264	2	4.363	0.723	819.2	20/28
Ncam1	203	217	K.DIQVIVNVPPTVQAR.Q	14223	550.31805	3	4.343	0.549	1364.7	30/56
Ncam1	203	217	K.DIQVIVNVPPTVQAR.Q	14660	824.97305	2	4.338	0.619	1059.6	21/28
Ncam1	577	595	R.LAALNGKGLGEISAATEFK.T	13540	630.68307	3	4.335	0.624	1360.7	32/72
Ncam1	509	533	R.VEPYSSTAQVQFDEPEATGGVPILK.Y	15939	888.11431	3	4.331	0.768	689.8	32/96
Ncam1	197	217	R.GEINFKDIQVIVNVPPTVQAR.Q	16314	779.76981	3	4.327	0.666	942.4	32/80
Ncam1	203	217	K.DIQVIVNVPPTVQAR.Q	14106	824.97285	2	4.320	0.656	837.4	19/28
Ncam1	783	816	R.TEEERTPNHDGGKHTEPNETTPLTEPEKGPVETK.S	6621	757.76421	5	4.312	0.581	1134.6	57/264
Ncam1	375	408	K.SIQYTDAGEYICTASNTIGQDSQSM*YLEVQYAPK.L	14785	1283.24958	3	4.310	0.584	1246.7	35/132
Ncam1	663	682	K.SLDWNAEYEVYVVAENQQGK.S	15185	781.36939	3	4.310	0.652	1207.0	27/76
Ncam1	577	595	R.LAALNGKGLGEISAATEFK.T	13543	630.68307	3	4.302	0.690	1323.8	32/72
Ncam1	486	508	R.IGQESLEFILVQADTPSSPSIDR.V	17491	834.76327	3	4.301	0.543	553.0	23/88
Ncam1	277	293	R.NVDKNDEAEYVCIAENK.A	8817	670.97272	3	4.283	0.657	2005.7	31/64
Ncam1	486	508	R.IGQESLEFILVQADTPSSPSIDR.V	17236	834.76305	3	4.273	0.496	748.6	30/88
Ncam1	197	217	R.GEINFKDIQVIVNVPPTVQAR.Q	16545	779.76998	3	4.272	0.690	620.6	26/80
Ncam1	607	619	K.LEGQM*GEDGNSIK.V	6135	697.31727	2	4.271	0.693	1861.0	20/24
Ncam1	197	217	R.GEINFKDIQVIVNVPPTVQAR.Q	16230	779.76985	3	4.261	0.720	725.6	31/80
Ncam1	509	533	R.VEPYSSTAQVQFDEPEATGGVPILK.Y	16746	888.11424	3	4.252	0.727	1731.6	33/96
Ncam1	486	508	R.IGQESLEFILVQADTPSSPSIDR.V	18238	834.76350	3	4.240	0.668	621.8	25/88
Ncam1	663	682	K.SLDWNAEYEVYVVAENQQGK.S	14939	781.36936	3	4.233	0.746	875.8	24/76
Ncam1	203	217	K.DIQVIVNVPPTVQAR.Q	13964	824.97266	2	4.231	0.648	1008.1	21/28
Ncam1	131	152	K.EGEDAVIVCDVVSSLPPTIIWK.H	19890	809.75428	3	4.223	0.789	555.6	30/84
Ncam1	264	276	K.HIFSDDSSELTIR.N	10761	507.25193	3	4.215	0.720	1091.0	25/48
Ncam1	509	533	R.VEPYSSTAQVQFDEPEATGGVPILK.Y	15758	888.11430	3	4.213	0.604	889.0	26/96
Ncam1	486	508	R.IGQESLEFILVQADTPSSPSIDR.V	17241	834.76305	3	4.195	0.583	851.0	29/88
Ncam1	739	752	K.CGLLM*CIAVNLCGK.A	16123	812.88877	2	4.164	0.483	1700.5	20/26
Ncam1	509	533	R.VEPYSSTAQVQFDEPEATGGVPILK.Y	15460	888.11374	3	4.163	0.568	1206.4	29/96
Ncam1	203	217	K.DIQVIVNVPPTVQAR.Q	14336	824.97265	2	4.149	0.574	783.5	19/28
Ncam1	131	152	K.EGEDAVIVCDVVSSLPPTIIWK.H	19972	809.75430	3	4.147	0.767	626.7	32/84
Ncam1	203	217	K.DIQVIVNVPPTVQAR.Q	14545	824.97294	2	4.140	0.672	1281.6	22/28
Ncam1	197	217	R.GEINFKDIQVIVNVPPTVQAR.Q	16338	779.76982	3	4.124	0.578	619.7	28/80
Ncam1	166	177	R.FIVLSNNYLQIR.G	16680	740.42071	2	4.124	0.828	1366.1	18/22
Ncam1	166	177	R.FIVLSNNYLQIR.G	16443	740.42069	2	4.123	0.797	1246.8	18/22
Ncam1	203	217	K.DIQVIVNVPPTVQAR.Q	14084	824.97282	2	4.104	0.705	947.7	20/28
Ncam1	277	293	R.NVDKNDEAEYVCIAENK.A	8816	670.97245	3	4.098	0.634	2535.9	32/64
Ncam1	203	217	K.DIQVIVNVPPTVQAR.Q	14085	824.97282	2	4.083	0.666	834.0	19/28
Ncam1	203	217	K.DIQVIVNVPPTVQAR.Q	14315	824.97264	2	4.082	0.720	866.0	19/28
Ncam1	584	595	K.GLGEISAATEFK.T	11288	611.82012	2	4.080	0.805	1341.6	18/22
Ncam1	739	752	K.CGLLM*CIAVNLCGK.A	16116	812.88877	2	4.079	0.529	1692.5	19/26
Ncam1	772	782	K.DESKEPIVEVR.T	7998	434.22893	3	4.060	0.796	1039.7	23/40
Ncam1	197	217	R.GEINFKDIQVIVNVPPTVQAR.Q	16316	779.76981	3	4.056	0.740	781.6	30/80
Ncam1	607	619	K.LEGQMGEDGNSIK.V	6809	689.31834	2	4.043	0.640	1428.1	20/24
Ncam1	584	595	K.GLGEISAATEFK.T	11294	611.82012	2	4.038	0.848	1419.8	18/22
Ncam1	166	177	R.FIVLSNNYLQIR.G	15851	740.41877	2	4.036	0.815	1750.0	19/22
Ncam1	607	633	K.LEGQM*GEDGNSIKVNLIKQDDGGSPIR.H	10762	722.36262	4	4.030	0.586	1353.7	44/156
Ncam1	264	276	K.HIFSDDSSELTIR.N	10733	507.25193	3	4.011	0.698	1177.7	26/48
Ncam1	663	682	K.SLDWNAEYEVYVVAENQQGK.S	15181	781.36939	3	4.009	0.621	915.5	24/76
Ncam1	166	177	R.FIVLSNNYLQIR.G	17756	740.42052	2	4.005	0.810	1396.2	18/22
Ncam1	277	293	R.NVDKNDEAEYVCIAENK.A	8703	670.97243	3	3.999	0.627	1697.2	27/64
Ncam1	509	533	R.VEPYSSTAQVQFDEPEATGGVPILK.Y	14894	888.11189	3	3.986	0.378	1360.3	32/96
Ncam1	555	572	K.EANM*EGIVTIM*GLKPETR.Y	12991	674.33981	3	3.974	0.727	1104.0	30/68
Ncam1	783	810	R.TEEERTPNHDGGKHTEPNETTPLTEPEK.G	6116	794.12203	4	3.955	0.658	799.5	36/162
Ncam1	277	293	R.NVDKNDEAEYVCIAENK.A	9049	670.97142	3	3.955	0.685	1372.9	25/64
Ncam1	486	508	R.IGQESLEFILVQADTPSSPSIDR.V	17742	834.76317	3	3.955	0.632	1190.1	33/88
Ncam1	584	595	K.GLGEISAATEFK.T	11768	611.81857	2	3.954	0.815	1278.1	18/22
Ncam1	264	276	K.HIFSDDSSELTIR.N	10749	507.25193	3	3.951	0.631	1035.2	26/48
Ncam1	203	217	K.DIQVIVNVPPTVQAR.Q	14200	824.97277	2	3.947	0.657	986.3	21/28
Ncam1	663	682	K.SLDWNAEYEVYVVAENQQGK.S	22863	781.36974	3	3.945	0.723	923.5	24/76
Ncam1	203	217	K.DIQVIVNVPPTVQAR.Q	14428	824.97266	2	3.944	0.659	1009.9	21/28
Ncam1	203	217	K.DIQVIVNVPPTVQAR.Q	14429	824.97266	2	3.942	0.648	954.1	20/28
Ncam1	203	217	K.DIQVIVNVPPTVQAR.Q	14201	824.97277	2	3.937	0.678	844.0	19/28
Ncam1	166	177	R.FIVLSNNYLQIR.G	17758	740.42052	2	3.932	0.789	1226.6	17/22
Ncam1	620	633	K.VNLIKQDDGGSPIR.H	8936	504.61122	3	3.919	0.761	1323.9	29/52
Ncam1	197	217	R.GEINFKDIQVIVNVPPTVQAR.Q	16661	779.77015	3	3.917	0.709	624.2	28/80
Ncam1	607	619	K.LEGQMGEDGNSIK.V	6817	689.31835	2	3.914	0.669	1517.6	21/24
Ncam1	38	48	K.FFLCQVAGDAK.D	12588	628.30986	2	3.914	0.823	1550.7	18/20
Ncam1	772	782	K.DESKEPIVEVR.T	8035	434.22887	3	3.911	0.775	951.7	23/40
Ncam1	69	95	R.ISVVWNDDDSSTLTIYNANIDDAGIYK.C	16513	1001.48073	3	3.900	0.884	394.9	24/104
Ncam1	607	619	K.LEGQM*GEDGNSIK.V	5666	697.31513	2	3.883	0.669	1886.8	20/24
Ncam1	197	217	R.GEINFKDIQVIVNVPPTVQAR.Q	16433	779.76986	3	3.881	0.637	560.7	26/80
Ncam1	131	152	K.EGEDAVIVCDVVSSLPPTIIWK.H	19883	809.75429	3	3.880	0.786	571.2	29/84
Ncam1	294	304	K.AGEQDASIHLK.V	6769	390.20267	3	3.879	0.664	1463.4	27/40
Ncam1	38	48	K.FFLCQVAGDAK.D	12589	628.30986	2	3.864	0.845	1391.0	18/20
Ncam1	203	217	K.DIQVIVNVPPTVQAR.Q	14813	824.97311	2	3.863	0.687	685.4	17/28
Ncam1	509	533	R.VEPYSSTAQVQFDEPEATGGVPILK.Y	18331	888.11511	3	3.862	0.741	1014.9	27/96
Ncam1	277	293	R.NVDKNDEAEYVCIAENK.A	8818	670.97243	3	3.859	0.777	1373.8	27/64
Ncam1	584	595	K.GLGEISAATEFK.T	11992	611.81880	2	3.858	0.833	1392.4	18/22
Ncam1	796	816	K.HTEPNETTPLTEPEKGPVETK.S	7600	778.71833	3	3.854	0.762	424.2	25/80
Ncam1	203	217	K.DIQVIVNVPPTVQAR.Q	13958	824.97266	2	3.849	0.639	989.1	20/28
Ncam1	509	533	R.VEPYSSTAQVQFDEPEATGGVPILK.Y	17479	888.11566	3	3.842	0.442	1095.9	27/96
Ncam1	620	633	K.VNLIKQDDGGSPIR.H	8937	504.61122	3	3.831	0.711	1151.5	28/52
Ncam1	607	619	K.LEGQMGEDGNSIK.V	6818	689.31835	2	3.830	0.570	1518.1	21/24
Ncam1	663	682	K.SLDWNAEYEVYVVAENQQGK.S	14827	781.36925	3	3.828	0.739	715.7	22/76
Ncam1	796	816	K.HTEPNETTPLTEPEKGPVETK.S	7713	778.71836	3	3.827	0.783	552.5	27/80
Ncam1	486	508	R.IGQESLEFILVQADTPSSPSIDR.V	17904	834.76328	3	3.826	0.661	1037.9	32/88
Ncam1	607	624	K.LEGQM*GEDGNSIKVNLIK.Q	10756	654.33909	3	3.824	0.670	979.1	33/68
Ncam1	584	606	K.GLGEISAATEFKTQPVREPSAPK.L	11102	805.09622	3	3.824	0.599	414.7	23/88
Ncam1	96	113	K.CVVTAEDGTQSEATVNVK.I	8416	954.45276	2	3.823	0.734	1695.6	22/34
Ncam1	38	48	K.FFLCQVAGDAK.D	12470	628.30994	2	3.817	0.811	1387.2	18/20
Ncam1	203	217	K.DIQVIVNVPPTVQAR.Q	14777	824.97307	2	3.813	0.684	769.4	19/28
Ncam1	277	293	R.NVDKNDEAEYVCIAENK.A	8719	670.97243	3	3.812	0.680	1565.6	29/64
Ncam1	555	572	K.EANM*EGIVTIM*GLKPETR.Y	21993	674.34020	3	3.812	0.751	690.7	26/68
Ncam1	38	48	K.FFLCQVAGDAK.D	12473	628.30984	2	3.807	0.824	1445.5	18/20
Ncam1	663	682	K.SLDWNAEYEVYVVAENQQGK.S	22773	781.36964	3	3.805	0.648	707.9	21/76
Ncam1	607	619	K.LEGQM*GEDGNSIK.V	6409	697.31719	2	3.801	0.696	1186.5	17/24
Ncam1	250	263	K.DGEPIENEEEDDEK.H	6059	824.32800	2	3.799	0.641	738.9	20/26
Ncam1	509	533	R.VEPYSSTAQVQFDEPEATGGVPILK.Y	17737	888.11469	3	3.796	0.562	481.8	23/96
Ncam1	607	619	K.LEGQMGEDGNSIK.V	6933	689.31834	2	3.793	0.592	1517.1	20/24
Ncam1	620	633	K.VNLIKQDDGGSPIR.H	8969	504.61122	3	3.790	0.741	848.1	22/52
Ncam1	38	48	K.FFLCQVAGDAK.D	12352	628.31124	2	3.789	0.699	1749.1	18/20
Ncam1	203	217	K.DIQVIVNVPPTVQAR.Q	14454	824.97267	2	3.786	0.609	1045.5	21/28
Ncam1	294	304	K.AGEQDASIHLK.V	6770	390.20267	3	3.784	0.683	1570.6	28/40
Ncam1	166	177	R.FIVLSNNYLQIR.G	16653	740.42068	2	3.783	0.838	1123.3	17/22
Ncam1	739	752	K.CGLLM*CIAVNLCGK.A	16169	812.88877	2	3.782	0.523	1501.9	18/26
Ncam1	486	508	R.IGQESLEFILVQADTPSSPSIDR.V	16983	834.76137	3	3.778	0.424	576.4	27/88
Ncam1	607	619	K.LEGQM*GEDGNSIK.V	5665	697.31514	2	3.770	0.675	1618.5	19/24
Ncam1	277	293	R.NVDKNDEAEYVCIAENK.A	9173	670.97125	3	3.761	0.596	1286.8	27/64
Ncam1	509	533	R.VEPYSSTAQVQFDEPEATGGVPILK.Y	14662	888.11168	3	3.754	0.501	1121.6	29/96
Ncam1	486	508	R.IGQESLEFILVQADTPSSPSIDR.V	17490	834.76327	3	3.747	0.606	504.6	23/88
Ncam1	203	217	K.DIQVIVNVPPTVQAR.Q	15130	824.97375	2	3.737	0.719	914.3	19/28
Ncam1	620	633	K.VNLIKQDDGGSPIR.H	9058	504.61124	3	3.736	0.588	911.8	26/52
Ncam1	607	619	K.LEGQM*GEDGNSIK.V	6283	697.31716	2	3.726	0.705	1821.2	20/24
Ncam1	607	619	K.LEGQM*GEDGNSIK.V	5253	697.31727	2	3.724	0.586	1943.2	21/24
Ncam1	281	293	K.NDEAEYVCIAENK.A	9141	777.84112	2	3.724	0.552	1857.3	19/24
Ncam1	509	533	R.VEPYSSTAQVQFDEPEATGGVPILK.Y	19618	888.11398	3	3.715	0.583	718.1	26/96
Ncam1	509	533	R.VEPYSSTAQVQFDEPEATGGVPILK.Y	14960	888.11395	3	3.714	0.465	913.5	30/96
Ncam1	375	408	K.SIQYTDAGEYICTASNTIGQDSQSM*YLEVQYAPK.L	14906	1283.24961	3	3.711	0.576	1246.7	34/132
Ncam1	509	533	R.VEPYSSTAQVQFDEPEATGGVPILK.Y	18472	888.11404	3	3.711	0.650	587.2	24/96
Ncam1	509	533	R.VEPYSSTAQVQFDEPEATGGVPILK.Y	18812	888.11407	3	3.708	0.439	878.9	27/96
Ncam1	166	177	R.FIVLSNNYLQIR.G	15992	740.41766	2	3.707	0.813	1684.3	19/22
Ncam1	38	48	K.FFLCQVAGDAK.D	12477	628.30984	2	3.697	0.793	1465.3	18/20
Ncam1	294	304	K.AGEQDASIHLK.V	6885	390.20267	3	3.694	0.674	1295.4	27/40
Ncam1	584	595	K.GLGEISAATEFK.T	11875	611.81811	2	3.694	0.834	1394.6	19/22
Ncam1	796	832	K.HTEPNETTPLTEPEKGPVETKSEPPESEAKPAPTEVK.T	8024	802.99863	5	3.690	0.459	1070.7	54/288
Ncam1	584	595	K.GLGEISAATEFK.T	11763	611.81839	2	3.690	0.772	1286.1	18/22
Ncam1	783	816	R.TEEERTPNHDGGKHTEPNETTPLTEPEKGPVETK.S	6756	757.76421	5	3.681	0.674	1575.8	57/264
Ncam1	486	508	R.IGQESLEFILVQADTPSSPSIDR.V	16869	834.76139	3	3.676	0.380	612.8	26/88
Ncam1	584	595	K.GLGEISAATEFK.T	11761	611.81857	2	3.675	0.844	1314.2	18/22
Ncam1	486	508	R.IGQESLEFILVQADTPSSPSIDR.V	17744	834.76317	3	3.671	0.626	626.4	25/88
Ncam1	607	619	K.LEGQM*GEDGNSIK.V	5252	697.31727	2	3.670	0.671	1560.1	19/24
Ncam1	166	177	R.FIVLSNNYLQIR.G	15869	740.41866	2	3.667	0.800	1705.2	19/22
Ncam1	607	619	K.LEGQM*GEDGNSIK.V	5436	697.31602	2	3.667	0.639	1531.6	19/24
Ncam1	783	816	R.TEEERTPNHDGGKHTEPNETTPLTEPEKGPVETK.S	6617	757.76421	5	3.666	0.695	1316.8	54/264
Ncam1	49	61	K.DKDISWFSPNGEK.L	10520	508.24455	3	3.660	0.681	1291.5	24/48
Ncam1	38	48	K.FFLCQVAGDAK.D	12341	628.31124	2	3.659	0.778	1674.2	18/20
Ncam1	166	177	R.FIVLSNNYLQIR.G	16215	740.42073	2	3.650	0.774	1613.7	19/22
Ncam1	607	619	K.LEGQM*GEDGNSIK.V	5256	697.31727	2	3.650	0.715	2274.7	22/24
Ncam1	203	217	K.DIQVIVNVPPTVQAR.Q	15007	824.97361	2	3.640	0.678	1031.8	21/28
Ncam1	203	217	K.DIQVIVNVPPTVQAR.Q	14546	824.97294	2	3.635	0.652	686.7	17/28
Ncam1	38	48	K.FFLCQVAGDAK.D	13927	628.31140	2	3.628	0.771	1388.4	18/20
Ncam1	509	533	R.VEPYSSTAQVQFDEPEATGGVPILK.Y	18925	888.11418	3	3.627	0.609	966.5	29/96
Ncam1	197	217	R.GEINFKDIQVIVNVPPTVQAR.Q	16201	779.76989	3	3.614	0.756	825.3	29/80
Ncam1	38	48	K.FFLCQVAGDAK.D	12590	628.30970	2	3.611	0.832	1338.0	18/20
Ncam1	203	217	K.DIQVIVNVPPTVQAR.Q	14892	824.97319	2	3.608	0.691	872.7	19/28
Ncam1	607	619	K.LEGQM*GEDGNSIK.V	6526	697.31732	2	3.606	0.646	1824.7	20/24
Ncam1	197	217	R.GEINFKDIQVIVNVPPTVQAR.Q	16569	779.77000	3	3.605	0.696	548.6	26/80
Ncam1	96	113	K.CVVTAEDGTQSEATVNVK.I	8305	954.45253	2	3.602	0.763	1324.9	20/34
Ncam1	509	533	R.VEPYSSTAQVQFDEPEATGGVPILK.Y	14776	888.10966	3	3.601	0.511	1287.1	28/96
Ncam1	277	293	R.NVDKNDEAEYVCIAENK.A	8938	670.97445	3	3.600	0.662	2089.4	31/64
Ncam1	250	263	K.DGEPIENEEEDDEK.H	6058	824.32800	2	3.584	0.747	639.8	20/26
Ncam1	294	304	K.AGEQDASIHLK.V	6654	390.20260	3	3.582	0.677	1170.2	24/40
Ncam1	509	533	R.VEPYSSTAQVQFDEPEATGGVPILK.Y	18579	888.11401	3	3.578	0.593	652.6	27/96
Ncam1	509	533	R.VEPYSSTAQVQFDEPEATGGVPILK.Y	18586	888.11401	3	3.578	0.497	720.8	27/96
Ncam1	796	832	K.HTEPNETTPLTEPEKGPVETKSEPPESEAKPAPTEVK.T	8038	802.99862	5	3.568	0.569	911.7	49/288
Ncam1	197	217	R.GEINFKDIQVIVNVPPTVQAR.Q	16429	779.76986	3	3.565	0.706	623.6	27/80
Ncam1	203	217	K.DIQVIVNVPPTVQAR.Q	15008	824.97361	2	3.564	0.652	607.9	16/28
Ncam1	166	177	R.FIVLSNNYLQIR.G	16086	740.41916	2	3.560	0.823	1136.5	18/22
Ncam1	584	606	K.GLGEISAATEFKTQPVREPSAPK.L	11109	805.09622	3	3.557	0.619	345.0	24/88
Ncam1	607	619	K.LEGQM*GEDGNSIK.V	5162	697.31742	2	3.547	0.662	1105.8	17/24
Ncam1	607	633	K.LEGQM*GEDGNSIKVNLIKQDDGGSPIR.H	10767	722.36273	4	3.542	0.506	1380.7	44/156
Ncam1	584	595	K.GLGEISAATEFK.T	11876	611.81808	2	3.541	0.776	1262.1	18/22
Ncam1	38	48	K.FFLCQVAGDAK.D	13901	628.31140	2	3.526	0.783	1450.0	18/20
Ncam1	294	304	K.AGEQDASIHLK.V	7010	390.20332	3	3.518	0.565	1509.0	26/40
Ncam1	49	61	K.DKDISWFSPNGEK.L	10633	508.24455	3	3.518	0.619	1030.7	22/48
Ncam1	197	217	R.GEINFKDIQVIVNVPPTVQAR.Q	16432	779.76986	3	3.517	0.797	705.6	29/80
Ncam1	509	533	R.VEPYSSTAQVQFDEPEATGGVPILK.Y	17851	888.11400	3	3.515	0.625	624.1	24/96
Ncam1	607	619	K.LEGQM*GEDGNSIK.V	5551	697.31515	2	3.514	0.692	1937.5	20/24
Ncam1	294	304	K.AGEQDASIHLK.V	6912	390.20265	3	3.512	0.662	1561.2	28/40
Ncam1	783	816	R.TEEERTPNHDGGKHTEPNETTPLTEPEKGPVETK.S	6613	757.76421	5	3.507	0.715	1053.6	53/264
Ncam1	197	217	R.GEINFKDIQVIVNVPPTVQAR.Q	16687	779.77017	3	3.504	0.701	434.0	26/80
Ncam1	607	619	K.LEGQM*GEDGNSIK.V	5070	697.31749	2	3.503	0.555	1805.6	21/24
Ncam1	197	217	R.GEINFKDIQVIVNVPPTVQAR.Q	16662	779.77015	3	3.502	0.454	553.8	26/80
Ncam1	772	782	K.DESKEPIVEVR.T	7989	434.22893	3	3.501	0.729	1044.8	24/40
Ncam1	607	619	K.LEGQM*GEDGNSIK.V	4786	697.31751	2	3.499	0.693	977.8	19/24
Ncam1	555	572	K.EANM*EGIVTIM*GLKPETR.Y	21647	674.33993	3	3.492	0.686	877.9	26/68
Ncam1	197	217	R.GEINFKDIQVIVNVPPTVQAR.Q	16546	779.76998	3	3.490	0.564	428.0	22/80
Ncam1	294	304	K.AGEQDASIHLK.V	6792	390.20255	3	3.488	0.627	1677.8	28/40
Ncam1	607	619	K.LEGQM*GEDGNSIK.V	6461	697.31726	2	3.488	0.701	1962.7	21/24
Ncam1	509	533	R.VEPYSSTAQVQFDEPEATGGVPILK.Y	18290	888.11530	3	3.488	0.669	702.5	26/96
Ncam1	203	217	K.DIQVIVNVPPTVQAR.Q	15129	824.97375	2	3.484	0.752	705.2	17/28
Ncam1	772	782	K.DESKEPIVEVR.T	8106	434.22893	3	3.477	0.812	966.1	22/40
Ncam1	38	48	K.FFLCQVAGDAK.D	12484	628.30984	2	3.477	0.731	1469.7	18/20
Ncam1	442	455	R.DGQLLPSSNYSNIK.I	10657	768.38652	2	3.476	0.947	555.2	19/26
Ncam1	584	595	K.GLGEISAATEFK.T	11991	611.81880	2	3.473	0.777	1153.8	17/22
Ncam1	607	619	K.LEGQM*GEDGNSIK.V	5160	697.31742	2	3.466	0.583	1670.5	20/24
Ncam1	783	795	R.TEEERTPNHDGGK.H	1135	490.55895	3	3.458	0.665	474.8	22/48
Ncam1	38	48	K.FFLCQVAGDAK.D	13900	628.31140	2	3.448	0.799	1488.8	18/20
Ncam1	486	508	R.IGQESLEFILVQADTPSSPSIDR.V	17239	834.76305	3	3.447	0.670	544.8	27/88
Ncam1	663	682	K.SLDWNAEYEVYVVAENQQGK.S	22867	781.36974	3	3.446	0.860	916.6	26/76
Ncam1	607	619	K.LEGQM*GEDGNSIK.V	6330	697.31714	2	3.446	0.574	1351.3	18/24
Ncam1	203	217	K.DIQVIVNVPPTVQAR.Q	14683	824.97301	2	3.437	0.588	639.0	17/28
Ncam1	555	572	K.EANM*EGIVTIM*GLKPETR.Y	20145	674.34023	3	3.426	0.657	686.5	23/68
Ncam1	486	508	R.IGQESLEFILVQADTPSSPSIDR.V	16984	834.76157	3	3.426	0.670	1362.2	31/88
Ncam1	218	249	R.QSIVNATANLGQSVTLVCDADGFPEPTM*SWTK.D	16850	1151.88122	3	3.424	0.737	674.3	29/124
Ncam1	193	217	R.ILARGEINFKDIQVIVNVPPTVQAR.Q	16473	698.40616	4	3.422	0.713	1292.4	42/144
Ncam1	49	61	K.DKDISWFSPNGEK.L	10541	508.24455	3	3.421	0.605	841.0	22/48
Ncam1	607	619	K.LEGQM*GEDGNSIK.V	5440	697.31602	2	3.416	0.646	1614.3	19/24
Ncam1	607	619	K.LEGQM*GEDGNSIK.V	5667	697.31490	2	3.415	0.596	1341.3	18/24
Ncam1	294	304	K.AGEQDASIHLK.V	6884	390.20267	3	3.413	0.665	1682.0	28/40
Ncam1	442	455	R.DGQLLPSSNYSNIK.I	10528	768.38756	2	3.410	0.886	522.7	18/26
Ncam1	250	263	K.DGEPIENEEEDDEK.H	6294	824.32955	2	3.409	0.576	669.4	19/26
Ncam1	607	619	K.LEGQM*GEDGNSIK.V	5343	697.31701	2	3.408	0.630	1331.0	18/24
Ncam1	796	832	K.HTEPNETTPLTEPEKGPVETKSEPPESEAKPAPTEVK.T	8036	802.99860	5	3.406	0.539	1200.9	50/288
Ncam1	607	619	K.LEGQM*GEDGNSIK.V	5550	697.31515	2	3.405	0.716	1637.4	19/24
Ncam1	38	48	K.FFLCQVAGDAK.D	12704	628.31070	2	3.405	0.832	1420.4	18/20
Ncam1	607	619	K.LEGQM*GEDGNSIK.V	5435	697.31602	2	3.402	0.622	1393.8	18/24
Ncam1	509	533	R.VEPYSSTAQVQFDEPEATGGVPILK.Y	18451	888.11399	3	3.396	0.460	683.2	24/96
Ncam1	584	595	K.GLGEISAATEFK.T	11877	611.81808	2	3.392	0.812	1173.5	18/22
Ncam1	555	572	K.EANM*EGIVTIMGLKPETR.Y	13715	669.00760	3	3.392	0.412	850.1	30/68
Ncam1	486	508	R.IGQESLEFILVQADTPSSPSIDR.V	16551	834.76401	3	3.384	0.645	397.4	26/88
Ncam1	250	263	K.DGEPIENEEEDDEK.H	6066	824.32800	2	3.383	0.638	850.1	21/26
Ncam1	584	595	K.GLGEISAATEFK.T	12145	611.81992	2	3.380	0.719	956.1	16/22
Ncam1	607	619	K.LEGQM*GEDGNSIK.V	4872	697.31754	2	3.374	0.635	1201.6	18/24
Ncam1	277	293	R.NVDKNDEAEYVCIAENK.A	8819	670.97240	3	3.370	0.697	1016.3	25/64
Ncam1	203	217	K.DIQVIVNVPPTVQAR.Q	14942	824.97329	2	3.369	0.709	545.7	16/28
Ncam1	203	217	K.DIQVIVNVPPTVQAR.Q	14175	824.97278	2	3.366	0.583	926.3	21/28
Ncam1	294	304	K.AGEQDASIHLK.V	6655	390.20260	3	3.362	0.653	1012.5	24/40
Ncam1	555	572	K.EANM*EGIVTIM*GLKPETR.Y	12751	674.34028	3	3.362	0.589	465.6	22/68
Ncam1	509	533	R.VEPYSSTAQVQFDEPEATGGVPILK.Y	16584	888.11437	3	3.360	0.320	1000.0	26/96
Ncam1	607	619	K.LEGQM*GEDGNSIK.V	5069	697.31749	2	3.344	0.574	1101.7	17/24
Ncam1	607	619	K.LEGQM*GEDGNSIK.V	4977	697.31749	2	3.342	0.652	1353.3	18/24
Ncam1	375	408	K.SIQYTDAGEYICTASNTIGQDSQSM*YLEVQYAPK.L	14780	1283.24958	3	3.340	0.599	1092.2	31/132
Ncam1	203	217	K.DIQVIVNVPPTVQAR.Q	14659	824.97305	2	3.337	0.674	832.1	19/28
Ncam1	509	533	R.VEPYSSTAQVQFDEPEATGGVPILK.Y	21417	888.11361	3	3.328	0.467	657.0	27/96
Ncam1	663	682	K.SLDWNAEYEVYVVAENQQGK.S	21433	781.36999	3	3.325	0.658	678.9	22/76
Ncam1	442	455	R.DGQLLPSSNYSNIK.I	10679	768.38654	2	3.322	0.891	483.0	18/26
Ncam1	250	263	K.DGEPIENEEEDDEK.H	6176	824.32806	2	3.311	0.716	448.4	17/26
Ncam1	607	619	K.LEGQM*GEDGNSIK.V	5346	697.31701	2	3.311	0.592	1225.1	18/24
Ncam1	796	816	K.HTEPNETTPLTEPEKGPVETK.S	7605	778.71833	3	3.309	0.680	542.9	26/80
Ncam1	555	572	K.EANMEGIVTIMGLKPETR.Y	15537	663.67693	3	3.308	0.655	636.0	29/68
Ncam1	509	533	R.VEPYSSTAQVQFDEPEATGGVPILK.Y	18060	888.11452	3	3.298	0.586	555.8	21/96
Ncam1	38	48	K.FFLCQVAGDAK.D	12710	628.31070	2	3.296	0.818	1359.5	18/20
Ncam1	555	572	K.EANM*EGIVTIM*GLKPETR.Y	11438	674.33776	3	3.283	0.651	627.8	25/68
Ncam1	197	217	R.GEINFKDIQVIVNVPPTVQAR.Q	16452	779.76986	3	3.279	0.609	621.4	27/80
Ncam1	607	619	K.LEGQM*GEDGNSIK.V	5782	697.31519	2	3.279	0.623	1314.0	18/24
Ncam1	203	217	K.DIQVIVNVPPTVQAR.Q	14055	824.97276	2	3.279	0.620	675.4	17/28
Ncam1	607	619	K.LEGQMGEDGNSIK.V	6827	689.31835	2	3.278	0.518	1211.3	19/24
Ncam1	584	595	K.GLGEISAATEFK.T	11999	611.81880	2	3.277	0.810	1060.1	17/22
Ncam1	197	217	R.GEINFKDIQVIVNVPPTVQAR.Q	16186	779.76986	3	3.269	0.679	870.0	30/80
Ncam1	294	304	K.AGEQDASIHLK.V	6672	390.20260	3	3.268	0.601	1048.0	22/40
Ncam1	772	782	K.DESKEPIVEVR.T	8034	434.22893	3	3.259	0.733	1032.7	23/40
Ncam1	264	276	K.HIFSDDSSELTIR.N	11305	507.25184	3	3.255	0.640	687.1	21/48
Ncam1	264	276	K.HIFSDDSSELTIR.N	10729	507.25193	3	3.252	0.705	718.6	23/48
Ncam1	197	217	R.GEINFKDIQVIVNVPPTVQAR.Q	16315	779.76981	3	3.251	0.690	677.0	28/80
Ncam1	663	682	K.SLDWNAEYEVYVVAENQQGK.S	21918	781.37003	3	3.246	0.795	1154.9	26/76
Ncam1	509	533	R.VEPYSSTAQVQFDEPEATGGVPILK.Y	17753	888.11469	3	3.243	0.643	281.5	22/96
Ncam1	250	263	K.DGEPIENEEEDDEK.H	5914	824.33002	2	3.226	0.667	768.5	19/26
Ncam1	486	508	R.IGQESLEFILVQADTPSSPSIDR.V	17259	834.76318	3	3.224	0.426	515.8	23/88
Ncam1	555	572	K.EANM*EGIVTIM*GLKPETR.Y	12731	674.34029	3	3.223	0.675	592.4	24/68
Ncam1	486	508	R.IGQESLEFILVQADTPSSPSIDR.V	17365	834.76321	3	3.221	0.665	427.2	23/88
Ncam1	131	152	K.EGEDAVIVCDVVSSLPPTIIWK.H	19971	809.75429	3	3.213	0.714	464.8	28/84
Ncam1	783	795	R.TEEERTPNHDGGK.H	3466	490.55909	3	3.207	0.795	618.8	23/48
Ncam1	584	595	K.GLGEISAATEFK.T	11898	611.81810	2	3.200	0.670	1299.3	18/22
Ncam1	203	217	K.DIQVIVNVPPTVQAR.Q	14889	824.97319	2	3.188	0.697	610.8	17/28
Ncam1	555	572	K.EANM*EGIVTIMGLKPETR.Y	13839	669.00860	3	3.180	0.423	784.5	26/68
Ncam1	51	61	K.DISWFSPNGEK.L	12456	640.30106	2	3.180	0.724	766.9	15/20
Ncam1	486	508	R.IGQESLEFILVQADTPSSPSIDR.V	19911	834.76419	3	3.179	0.254	388.0	22/88
Ncam1	486	508	R.IGQESLEFILVQADTPSSPSIDR.V	20010	834.76365	3	3.179	0.499	443.0	21/88
Ncam1	509	533	R.VEPYSSTAQVQFDEPEATGGVPILK.Y	18206	888.11528	3	3.178	0.482	635.2	24/96
Ncam1	783	816	R.TEEERTPNHDGGKHTEPNETTPLTEPEKGPVETK.S	6609	757.76421	5	3.178	0.571	894.4	47/264
Ncam1	796	832	K.HTEPNETTPLTEPEKGPVETKSEPPESEAKPAPTEVK.T	8044	802.99864	5	3.176	0.580	1119.3	54/288
Ncam1	250	263	K.DGEPIENEEEDDEK.H	6296	824.32955	2	3.171	0.629	660.9	19/26
Ncam1	783	795	R.TEEERTPNHDGGK.H	1322	490.55897	3	3.170	0.684	626.8	23/48
Ncam1	584	595	K.GLGEISAATEFK.T	12307	611.82012	2	3.168	0.761	898.8	15/22
Ncam1	584	595	K.GLGEISAATEFK.T	11783	611.81808	2	3.164	0.695	1344.8	18/22
Ncam1	607	619	K.LEGQM*GEDGNSIK.V	4982	697.31749	2	3.162	0.603	1013.8	18/24
Ncam1	486	508	R.IGQESLEFILVQADTPSSPSIDR.V	17493	834.76327	3	3.162	0.474	671.7	25/88
Ncam1	783	816	R.TEEERTPNHDGGKHTEPNETTPLTEPEKGPVETK.S	6738	757.76419	5	3.157	0.681	1567.0	58/264
Ncam1	607	619	K.LEGQM*GEDGNSIK.V	5897	697.31698	2	3.154	0.644	1147.6	17/24
Ncam1	294	304	K.AGEQDASIHLK.V	7018	390.20332	3	3.149	0.643	1322.5	26/40
Ncam1	250	263	K.DGEPIENEEEDDEK.H	6269	824.32912	2	3.148	0.544	819.4	18/26
Ncam1	555	572	K.EANM*EGIVTIM*GLKPETR.Y	12640	674.34003	3	3.144	0.763	592.5	25/68
Ncam1	49	61	K.DKDISWFSPNGEK.L	10521	508.24455	3	3.142	0.607	969.5	21/48
Ncam1	509	533	R.VEPYSSTAQVQFDEPEATGGVPILK.Y	20516	888.11370	3	3.142	0.560	424.2	21/96
Ncam1	555	572	K.EANM*EGIVTIM*GLKPETR.Y	11907	674.34006	3	3.137	0.672	425.3	22/68
Ncam1	456	485	K.IYNTPSASYLEVTPDSENDFGNYNCTAVNR.I	13301	1137.83800	3	3.134	0.626	452.9	31/116
Ncam1	509	533	R.VEPYSSTAQVQFDEPEATGGVPILK.Y	17863	888.11119	3	3.130	0.582	729.3	26/96
Ncam1	607	619	K.LEGQM*GEDGNSIK.V	4783	697.31751	2	3.128	0.617	1438.3	19/24
Ncam1	607	619	K.LEGQM*GEDGNSIK.V	4874	697.31754	2	3.121	0.631	596.2	16/24
Ncam1	442	455	R.DGQLLPSSNYSNIK.I	10529	768.38756	2	3.120	0.800	490.9	18/26
Ncam1	783	795	R.TEEERTPNHDGGK.H	2684	490.55896	3	3.107	0.760	532.0	23/48
Ncam1	509	533	R.VEPYSSTAQVQFDEPEATGGVPILK.Y	20404	888.11370	3	3.107	0.567	468.1	21/96
Ncam1	607	619	K.LEGQM*GEDGNSIK.V	5167	697.31742	2	3.100	0.585	961.1	16/24
Ncam1	486	508	R.IGQESLEFILVQADTPSSPSIDR.V	17603	834.76318	3	3.100	0.527	805.2	25/88
Ncam1	641	651	R.ALASEWKPEIR.L	10901	433.90712	3	3.099	0.742	320.5	17/40
Ncam1	509	535	R.VEPYSSTAQVQFDEPEATGGVPILKYK.A	14118	985.16639	3	3.097	0.648	427.2	33/104
Ncam1	203	217	K.DIQVIVNVPPTVQAR.Q	14291	824.97264	2	3.096	0.623	710.5	18/28
Ncam1	783	795	R.TEEERTPNHDGGK.H	2147	490.55893	3	3.080	0.766	388.4	20/48
Ncam1	772	782	K.DESKEPIVEVR.T	8161	434.22891	3	3.079	0.754	735.5	19/40
Ncam1	584	595	K.GLGEISAATEFK.T	11313	611.82012	2	3.075	0.694	1321.4	18/22
Ncam1	607	619	K.LEGQM*GEDGNSIK.V	5552	697.31504	2	3.074	0.570	1049.9	16/24
Ncam1	49	61	K.DKDISWFSPNGEK.L	10634	508.24455	3	3.071	0.656	1167.5	24/48
Ncam1	486	508	R.IGQESLEFILVQADTPSSPSIDR.V	17903	834.76328	3	3.068	0.483	381.3	20/88
Ncam1	197	217	R.GEINFKDIQVIVNVPPTVQAR.Q	16263	779.76979	3	3.062	0.565	547.6	26/80
Ncam1	509	533	R.VEPYSSTAQVQFDEPEATGGVPILK.Y	18716	888.11408	3	3.059	0.562	537.8	25/96
Ncam1	509	533	R.VEPYSSTAQVQFDEPEATGGVPILK.Y	17600	888.11660	3	3.046	0.392	783.9	25/96
Ncam1	555	572	K.EANM*EGIVTIM*GLKPETR.Y	19918	674.34040	3	3.045	0.610	575.4	22/68
Ncam1	641	651	R.ALASEWKPEIR.L	10092	433.90628	3	3.044	0.699	356.5	20/40
Ncam1	96	113	K.CVVTAEDGTQSEATVNVK.I	22727	954.45524	2	3.043	0.833	985.5	19/34
Ncam1	486	508	R.IGQESLEFILVQADTPSSPSIDR.V	18251	834.76355	3	3.041	0.494	359.3	20/88
Ncam1	772	782	K.DESKEPIVEVR.T	7914	434.22997	3	3.039	0.581	546.7	18/40
Ncam1	783	795	R.TEEERTPNHDGGK.H	951	490.55897	3	3.038	0.489	635.3	26/48
Ncam1	509	533	R.VEPYSSTAQVQFDEPEATGGVPILK.Y	21709	888.11368	3	3.035	0.606	532.7	22/96
Ncam1	203	217	K.DIQVIVNVPPTVQAR.Q	14520	824.97280	2	3.034	0.581	671.3	17/28
Ncam1	131	152	K.EGEDAVIVCDVVSSLPPTIIWK.H	19902	809.75429	3	3.032	0.583	406.8	26/84
Ncam1	166	177	R.FIVLSNNYLQIR.G	15902	740.41810	2	3.031	0.743	1640.2	19/22
Ncam1	197	217	R.GEINFKDIQVIVNVPPTVQAR.Q	16386	779.76983	3	3.030	0.625	587.5	26/80
Ncam1	783	795	R.TEEERTPNHDGGK.H	1553	490.55895	3	3.023	0.720	360.0	20/48
Ncam1	811	832	K.GPVETKSEPPESEAKPAPTEVK.T	6573	577.54861	4	3.022	0.462	1344.0	39/126
Ncam1	772	782	K.DESKEPIVEVR.T	7908	434.22997	3	3.022	0.702	926.4	22/40
Ncam1	555	572	K.EANM*EGIVTIM*GLKPETR.Y	12251	674.34052	3	3.021	0.448	464.8	21/68
Ncam1	607	619	K.LEGQM*GEDGNSIK.V	4619	697.31740	2	3.017	0.702	906.1	19/24
Ncam1	796	816	K.HTEPNETTPLTEPEKGPVETK.S	7498	778.72001	3	3.015	0.436	462.8	23/80
Ncam1	51	61	K.DISWFSPNGEK.L	12452	640.30106	2	3.014	0.593	787.7	15/20
Ncam1	555	572	K.EANM*EGIVTIMGLKPETR.Y	13600	669.00758	3	3.014	0.373	611.4	25/68
Ncam1	555	572	K.EANM*EGIVTIM*GLKPETR.Y	11419	674.33929	3	3.013	0.646	603.3	23/68
Ncam1	620	633	K.VNLIKQDDGGSPIR.H	9057	504.61124	3	3.012	0.713	777.4	24/52
Ncam1	49	61	K.DKDISWFSPNGEK.L	10659	508.24455	3	3.006	0.631	907.7	21/48
Ncam1	783	795	R.TEEERTPNHDGGK.H	1897	490.55891	3	3.005	0.722	645.8	25/48
Ncam1	509	533	R.VEPYSSTAQVQFDEPEATGGVPILK.Y	16449	888.11429	3	3.005	0.573	241.0	18/96
Ncam1	607	619	K.LEGQM*GEDGNSIK.V	6375	697.31722	2	3.002	0.659	1385.6	18/24
Ncam1	607	619	K.LEGQM*GEDGNSIK.V	6014	697.31745	2	3.002	0.546	1271.0	17/24
Ncam1	783	795	R.TEEERTPNHDGGK.H	3358	490.55910	3	2.992	0.742	526.4	23/48
Ncam1	783	795	R.TEEERTPNHDGGK.H	1439	490.55896	3	2.992	0.490	548.9	24/48
Ncam1	555	572	K.EANM*EGIVTIM*GLKPETR.Y	11425	674.33929	3	2.991	0.739	712.2	27/68
Ncam1	355	363	K.TLDGHMVVR.S	7379	514.27205	2	2.989	0.660	848.7	14/16
Ncam1	783	795	R.TEEERTPNHDGGK.H	838	490.55900	3	2.987	0.562	535.0	22/48
Ncam1	607	633	K.LEGQM*GEDGNSIKVNLIKQDDGGSPIR.H	10780	722.36276	4	2.978	0.545	763.1	35/156
Ncam1	250	263	K.DGEPIENEEEDDEK.H	6173	824.32806	2	2.977	0.805	385.2	17/26
Ncam1	796	832	K.HTEPNETTPLTEPEKGPVETKSEPPESEAKPAPTEVK.T	8031	802.99863	5	2.967	0.526	1133.3	51/288
Ncam1	783	795	R.TEEERTPNHDGGK.H	2615	490.55897	3	2.959	0.603	629.7	23/48
Ncam1	772	782	K.DESKEPIVEVR.T	8040	434.22882	3	2.954	0.687	807.5	21/40
Ncam1	783	795	R.TEEERTPNHDGGK.H	1668	490.55894	3	2.954	0.795	604.9	23/48
Ncam1	783	795	R.TEEERTPNHDGGK.H	2700	490.55897	3	2.947	0.559	475.1	23/48
Ncam1	122	152	K.NAPTPQEFKEGEDAVIVCDVVSSLPPTIIWK.H	18926	1147.25368	3	2.943	0.753	327.9	24/120
Ncam1	442	455	R.DGQLLPSSNYSNIK.I	10656	768.38654	2	2.943	0.919	501.5	18/26
Ncam1	509	535	R.VEPYSSTAQVQFDEPEATGGVPILKYK.A	14125	985.16639	3	2.943	0.690	540.1	34/104
Ncam1	509	535	R.VEPYSSTAQVQFDEPEATGGVPILKYK.A	14137	985.16639	3	2.940	0.704	375.0	30/104
Ncam1	783	795	R.TEEERTPNHDGGK.H	2566	490.55896	3	2.935	0.664	485.7	21/48
Ncam1	783	795	R.TEEERTPNHDGGK.H	1136	490.55895	3	2.934	0.541	341.2	20/48
Ncam1	38	48	K.FFLCQVAGDAK.D	12834	628.31157	2	2.933	0.765	1210.8	17/20
Ncam1	555	572	K.EANM*EGIVTIM*GLKPETR.Y	11555	674.33759	3	2.931	0.606	362.4	19/68
Ncam1	555	572	K.EANM*EGIVTIM*GLKPETR.Y	12365	674.34022	3	2.931	0.644	556.0	24/68
Ncam1	555	572	K.EANM*EGIVTIM*GLKPETR.Y	13289	674.34043	3	2.929	0.582	495.2	21/68
Ncam1	355	363	K.TLDGHMVVR.S	7371	514.27205	2	2.928	0.611	814.6	14/16
Ncam1	203	217	K.DIQVIVNVPPTVQAR.Q	14342	824.97265	2	2.926	0.706	830.2	18/28
Ncam1	294	310	K.AGEQDASIHLKVFAKPK.I	9098	460.50880	4	2.916	0.371	907.5	30/96
Ncam1	607	619	K.LEGQM*GEDGNSIK.V	4691	697.31748	2	2.915	0.632	846.0	17/24
Ncam1	641	651	R.ALASEWKPEIR.L	10457	433.90707	3	2.914	0.708	335.1	18/40
Ncam1	250	276	K.DGEPIENEEEDDEKHIFSDDSSELTIR.N	12385	787.84885	4	2.912	0.768	309.2	36/156
Ncam1	555	572	K.EANM*EGIVTIM*GLKPETR.Y	18929	674.34034	3	2.910	0.626	493.0	22/68
Ncam1	783	795	R.TEEERTPNHDGGK.H	2362	490.55897	3	2.909	0.636	407.9	22/48
Ncam1	607	619	K.LEGQM*GEDGNSIK.V	5345	697.31701	2	2.908	0.646	1403.6	19/24
Ncam1	197	217	R.GEINFKDIQVIVNVPPTVQAR.Q	16893	779.77049	3	2.905	0.656	464.3	24/80
Ncam1	49	61	K.DKDISWFSPNGEK.L	10568	508.24455	3	2.904	0.507	896.5	22/48
Ncam1	555	572	K.EANM*EGIVTIM*GLKPETR.Y	11553	674.33781	3	2.894	0.576	632.7	25/68
Ncam1	442	455	R.DGQLLPSSNYSNIK.I	10929	768.38899	2	2.881	0.812	444.7	17/26
Ncam1	203	217	K.DIQVIVNVPPTVQAR.Q	15320	824.97380	2	2.880	0.673	566.6	16/28
Ncam1	663	682	K.SLDWNAEYEVYVVAENQQGK.S	22798	781.36967	3	2.878	0.653	667.0	21/76
Ncam1	783	795	R.TEEERTPNHDGGK.H	2449	490.55896	3	2.874	0.566	530.0	23/48
Ncam1	38	50	K.FFLCQVAGDAKDK.D	11254	500.25072	3	2.871	0.423	533.2	24/48
Ncam1	783	795	R.TEEERTPNHDGGK.H	2130	490.55893	3	2.860	0.564	479.1	22/48
Ncam1	783	795	R.TEEERTPNHDGGK.H	3752	490.55910	3	2.858	0.715	470.8	21/48
Ncam1	355	363	K.TLDGHMVVR.S	7368	514.27205	2	2.856	0.641	884.8	14/16
Ncam1	607	633	K.LEGQM*GEDGNSIKVNLIKQDDGGSPIR.H	10790	722.36265	4	2.853	0.636	1118.6	40/156
Ncam1	131	152	K.EGEDAVIVCDVVSSLPPTIIWK.H	19619	809.75568	3	2.850	0.698	206.8	19/84
Ncam1	555	572	K.EANM*EGIVTIM*GLKPETR.Y	21142	674.34029	3	2.848	0.604	591.6	24/68
Ncam1	555	572	K.EANMEGIVTIM*GLKPETR.Y	13096	669.00778	3	2.848	0.523	680.2	26/68
Ncam1	509	533	R.VEPYSSTAQVQFDEPEATGGVPILK.Y	16611	888.11435	3	2.846	0.602	461.3	21/96
Ncam1	555	572	K.EANM*EGIVTIMGLKPETR.Y	13604	669.00758	3	2.845	0.307	523.8	26/68
Ncam1	607	619	K.LEGQM*GEDGNSIK.V	4797	697.31749	2	2.844	0.659	812.3	19/24
Ncam1	555	572	K.EANM*EGIVTIM*GLKPETR.Y	21891	674.34020	3	2.838	0.734	573.2	23/68
Ncam1	118	130	K.LM*FKNAPTPQEFK.E	10146	522.93823	3	2.835	0.718	883.1	22/48
Ncam1	641	651	R.ALASEWKPEIR.L	10315	433.90640	3	2.831	0.537	301.3	17/40
Ncam1	783	795	R.TEEERTPNHDGGK.H	2908	490.55898	3	2.828	0.713	585.2	22/48
Ncam1	509	533	R.VEPYSSTAQVQFDEPEATGGVPILK.Y	14774	888.10959	3	2.826	0.418	655.1	25/96
Ncam1	442	455	R.DGQLLPSSNYSNIK.I	10773	768.38718	2	2.826	0.897	418.8	17/26
Ncam1	596	606	K.TQPVREPSAPK.L	4377	605.33173	2	2.825	0.492	597.5	14/20
Ncam1	783	795	R.TEEERTPNHDGGK.H	3751	490.55910	3	2.817	0.746	345.5	20/48
Ncam1	122	152	K.NAPTPQEFKEGEDAVIVCDVVSSLPPTIIWK.H	19425	1147.25237	3	2.816	0.457	400.4	28/120
Ncam1	555	572	K.EANMEGIVTIM*GLKPETR.Y	12979	669.00777	3	2.814	0.675	781.8	26/68
Ncam1	197	217	R.GEINFKDIQVIVNVPPTVQAR.Q	16203	779.76989	3	2.810	0.681	565.1	26/80
Ncam1	555	572	K.EANM*EGIVTIMGLKPETR.Y	13717	669.00758	3	2.807	0.507	568.1	25/68
Ncam1	555	572	K.EANM*EGIVTIMGLKPETR.Y	13953	669.00889	3	2.806	0.339	502.7	21/68
Ncam1	641	651	R.ALASEWKPEIR.L	10869	433.90712	3	2.806	0.507	320.6	18/40
Ncam1	584	606	K.GLGEISAATEFKTQPVREPSAPK.L	11118	805.09622	3	2.806	0.560	463.0	26/88
Ncam1	250	276	K.DGEPIENEEEDDEKHIFSDDSSELTIR.N	12335	787.84885	4	2.804	0.647	437.5	38/156
Ncam1	509	533	R.VEPYSSTAQVQFDEPEATGGVPILK.Y	20791	888.11371	3	2.794	0.597	659.3	24/96
Ncam1	796	832	K.HTEPNETTPLTEPEKGPVETKSEPPESEAKPAPTEVK.T	8065	802.99864	5	2.793	0.450	933.2	52/288
Ncam1	759	766	K.GKDM*EEGK.A	1646	455.20290	2	2.791	0.303	394.9	10/14
Ncam1	456	485	K.IYNTPSASYLEVTPDSENDFGNYNCTAVNR.I	13421	1137.83798	3	2.790	0.670	368.1	25/116
Ncam1	783	795	R.TEEERTPNHDGGK.H	2013	490.55892	3	2.778	0.735	626.1	23/48
Ncam1	294	304	K.AGEQDASIHLK.V	7316	390.20367	3	2.776	0.619	761.0	23/40
Ncam1	456	485	K.IYNTPSASYLEVTPDSENDFGNYNCTAVNR.I	13194	1137.83792	3	2.776	0.614	338.7	28/116
Ncam1	348	363	R.NISSEEKTLDGHM*VVR.S	7363	610.97233	3	2.773	0.558	676.0	29/60
Ncam1	197	217	R.GEINFKDIQVIVNVPPTVQAR.Q	16795	779.77030	3	2.772	0.789	399.9	24/80
Ncam1	596	606	K.TQPVREPSAPK.L	4378	605.33173	2	2.770	0.622	820.9	16/20
Ncam1	555	572	K.EANMEGIVTIM*GLKPETR.Y	13071	669.00778	3	2.767	0.542	1337.9	32/68
Ncam1	203	217	K.DIQVIVNVPPTVQAR.Q	14405	824.97262	2	2.767	0.516	549.2	16/28
Ncam1	486	508	R.IGQESLEFILVQADTPSSPSIDR.V	19175	834.76303	3	2.767	0.609	257.7	18/88
Ncam1	607	619	K.LEGQM*GEDGNSIK.V	5279	697.31723	2	2.766	0.561	779.4	17/24
Ncam1	555	572	K.EANM*EGIVTIM*GLKPETR.Y	12424	674.34004	3	2.765	0.585	491.6	22/68
Ncam1	250	276	K.DGEPIENEEEDDEKHIFSDDSSELTIR.N	12271	787.84882	4	2.764	0.815	417.4	39/156
Ncam1	783	795	R.TEEERTPNHDGGK.H	2909	490.55898	3	2.763	0.603	445.7	22/48
Ncam1	555	572	K.EANM*EGIVTIM*GLKPETR.Y	12120	674.34049	3	2.763	0.411	605.1	23/68
Ncam1	203	217	K.DIQVIVNVPPTVQAR.Q	14639	824.97307	2	2.762	0.623	591.2	17/28
Ncam1	783	795	R.TEEERTPNHDGGK.H	2576	490.55896	3	2.760	0.690	539.3	23/48
Ncam1	663	682	K.SLDWNAEYEVYVVAENQQGK.S	22560	781.37001	3	2.760	0.601	396.9	20/76
Ncam1	203	217	K.DIQVIVNVPPTVQAR.Q	14569	824.97304	2	2.759	0.563	833.6	19/28
Ncam1	783	795	R.TEEERTPNHDGGK.H	3143	490.55907	3	2.757	0.721	442.5	21/48
Ncam1	607	619	K.LEGQM*GEDGNSIK.V	5389	697.31658	2	2.757	0.602	1188.3	17/24
Ncam1	555	572	K.EANMEGIVTIM*GLKPETR.Y	12980	669.00777	3	2.756	0.449	801.8	26/68
Ncam1	486	508	R.IGQESLEFILVQADTPSSPSIDR.V	17101	834.76267	3	2.752	0.609	470.6	24/88
Ncam1	767	782	K.AAFSKDESKEPIVEVR.T	8472	451.99132	4	2.748	0.683	351.0	27/90
Ncam1	783	795	R.TEEERTPNHDGGK.H	3568	490.55909	3	2.747	0.531	610.2	22/48
Ncam1	555	572	K.EANM*EGIVTIMGLKPETR.Y	13716	669.00760	3	2.747	0.502	301.5	20/68
Ncam1	759	766	K.GKDM*EEGK.A	2342	455.20287	2	2.747	0.239	478.9	11/14
Ncam1	759	766	K.GKDM*EEGK.A	2405	455.20285	2	2.746	0.223	585.5	12/14
Ncam1	607	619	K.LEGQM*GEDGNSIK.V	5505	697.31516	2	2.742	0.599	1344.8	18/24
Ncam1	486	508	R.IGQESLEFILVQADTPSSPSIDR.V	17747	834.76317	3	2.741	0.505	358.0	22/88
Ncam1	555	572	K.EANM*EGIVTIM*GLKPETR.Y	12767	674.34028	3	2.741	0.574	747.5	25/68
Ncam1	122	152	K.NAPTPQEFKEGEDAVIVCDVVSSLPPTIIWK.H	19424	1147.25237	3	2.737	0.522	382.9	27/120
Ncam1	783	795	R.TEEERTPNHDGGK.H	952	490.55897	3	2.731	0.710	580.1	24/48
Ncam1	796	816	K.HTEPNETTPLTEPEKGPVETK.S	7716	778.71835	3	2.722	0.646	384.4	22/80
Ncam1	783	795	R.TEEERTPNHDGGK.H	2127	490.55893	3	2.718	0.722	383.4	20/48
Ncam1	555	572	K.EANM*EGIVTIM*GLKPETR.Y	12019	674.34030	3	2.714	0.718	678.5	25/68
Ncam1	783	795	R.TEEERTPNHDGGK.H	1910	490.55891	3	2.713	0.667	387.2	20/48
Ncam1	509	533	R.VEPYSSTAQVQFDEPEATGGVPILK.Y	21877	888.11388	3	2.713	0.723	376.5	21/96
Ncam1	555	572	K.EANM*EGIVTIM*GLKPETR.Y	11883	674.34010	3	2.708	0.603	498.3	22/68
Ncam1	122	152	K.NAPTPQEFKEGEDAVIVCDVVSSLPPTIIWK.H	19427	1147.25238	3	2.708	0.568	269.0	25/120
Ncam1	193	217	R.ILARGEINFKDIQVIVNVPPTVQAR.Q	16176	698.40625	4	2.699	0.727	1302.7	42/144
Ncam1	294	310	K.AGEQDASIHLKVFAKPK.I	9096	460.50880	4	2.696	0.536	975.4	32/96
Ncam1	49	61	K.DKDISWFSPNGEK.L	10546	508.24455	3	2.696	0.653	855.9	21/48
Ncam1	783	795	R.TEEERTPNHDGGK.H	1450	490.55896	3	2.691	0.724	471.5	22/48
Ncam1	641	651	R.ALASEWKPEIR.L	10480	433.90707	3	2.688	0.566	437.3	21/40
Ncam1	193	217	R.ILARGEINFKDIQVIVNVPPTVQAR.Q	16070	698.40627	4	2.686	0.582	851.5	37/144
Ncam1	783	795	R.TEEERTPNHDGGK.H	930	490.55897	3	2.685	0.781	501.4	22/48
Ncam1	607	619	K.LEGQM*GEDGNSIK.V	4995	697.31749	2	2.682	0.625	875.1	17/24
Ncam1	783	795	R.TEEERTPNHDGGK.H	2916	490.55898	3	2.677	0.852	488.2	21/48
Ncam1	555	572	K.EANM*EGIVTIM*GLKPETR.Y	20031	674.34036	3	2.675	0.519	719.6	25/68
Ncam1	442	455	R.DGQLLPSSNYSNIK.I	10774	768.38718	2	2.674	0.751	392.6	16/26
Ncam1	131	152	K.EGEDAVIVCDVVSSLPPTIIWK.H	19973	809.75429	3	2.674	0.756	336.3	23/84
Ncam1	555	572	K.EANM*EGIVTIM*GLKPETR.Y	12281	674.34051	3	2.670	0.572	573.0	23/68
Ncam1	783	795	R.TEEERTPNHDGGK.H	3140	490.55907	3	2.667	0.557	302.9	19/48
Ncam1	641	651	R.ALASEWKPEIR.L	10578	433.90711	3	2.667	0.676	390.6	19/40
Ncam1	250	263	K.DGEPIENEEEDDEK.H	6081	824.32800	2	2.666	0.475	523.2	17/26
Ncam1	663	682	K.SLDWNAEYEVYVVAENQQGK.S	22562	781.37017	3	2.666	0.730	623.2	21/76
Ncam1	38	48	K.FFLCQVAGDAK.D	12613	628.30981	2	2.663	0.646	1029.3	16/20
Ncam1	555	572	K.EANM*EGIVTIM*GLKPETR.Y	11673	674.33899	3	2.663	0.744	426.4	20/68
Ncam1	607	619	K.LEGQM*GEDGNSIK.V	5076	697.31749	2	2.662	0.680	700.9	15/24
Ncam1	759	766	K.GKDM*EEGK.A	2838	455.20290	2	2.660	0.296	604.1	11/14
Ncam1	555	572	K.EANM*EGIVTIM*GLKPETR.Y	12146	674.34057	3	2.659	0.556	431.3	20/68
Ncam1	486	508	R.IGQESLEFILVQADTPSSPSIDR.V	19923	834.76419	3	2.658	0.430	464.0	21/88
Ncam1	783	795	R.TEEERTPNHDGGK.H	680	490.55911	3	2.650	0.707	489.2	21/48
Ncam1	783	795	R.TEEERTPNHDGGK.H	1795	490.55892	3	2.646	0.483	380.0	21/48
Ncam1	783	795	R.TEEERTPNHDGGK.H	1122	490.55896	3	2.637	0.694	647.2	24/48
Ncam1	783	795	R.TEEERTPNHDGGK.H	2794	490.55899	3	2.635	0.689	526.6	22/48
Ncam1	555	572	K.EANM*EGIVTIMGLKPETR.Y	13847	669.00860	3	2.635	0.413	589.7	25/68
Ncam1	555	572	K.EANM*EGIVTIM*GLKPETR.Y	11824	674.34026	3	2.633	0.762	572.1	24/68
Ncam1	555	572	K.EANM*EGIVTIM*GLKPETR.Y	12364	674.34022	3	2.633	0.627	529.2	23/68
Ncam1	641	651	R.ALASEWKPEIR.L	10262	1299.70770	1	2.633	0.716	372.3	12/20
Ncam1	783	795	R.TEEERTPNHDGGK.H	3263	490.55910	3	2.629	0.645	345.0	21/48
Ncam1	442	455	R.DGQLLPSSNYSNIK.I	10554	768.38756	2	2.627	0.853	348.2	15/26
Ncam1	759	766	K.GKDM*EEGK.A	883	455.20286	2	2.625	0.240	614.0	11/14
Ncam1	788	795	R.TPNHDGGK.H	837	413.19620	2	2.624	0.736	825.7	13/14
Ncam1	759	766	K.GKDM*EEGK.A	1762	455.20288	2	2.623	0.276	524.7	11/14
Ncam1	51	61	K.DISWFSPNGEK.L	12481	640.30106	2	2.622	0.630	684.9	14/20
Ncam1	783	795	R.TEEERTPNHDGGK.H	3633	490.55910	3	2.622	0.676	550.5	22/48
Ncam1	555	572	K.EANM*EGIVTIM*GLKPETR.Y	12619	674.33994	3	2.622	0.521	609.5	21/68
Ncam1	607	619	K.LEGQM*GEDGNSIK.V	4599	697.31734	2	2.619	0.592	667.9	17/24
Ncam1	759	766	K.GKDM*EEGK.A	2486	455.20284	2	2.617	0.253	500.1	11/14
Ncam1	555	572	K.EANM*EGIVTIM*GLKPETR.Y	12252	674.34052	3	2.615	0.541	419.6	19/68
Ncam1	555	572	K.EANM*EGIVTIM*GLKPETR.Y	11440	674.33772	3	2.615	0.663	541.6	24/68
Ncam1	759	766	K.GKDM*EEGK.A	1077	455.20283	2	2.614	0.273	529.0	10/14
Ncam1	38	50	K.FFLCQVAGDAKDK.D	11257	500.25072	3	2.614	0.529	670.4	26/48
Ncam1	193	217	R.ILARGEINFKDIQVIVNVPPTVQAR.Q	16177	698.40625	4	2.613	0.583	911.6	38/144
Ncam1	555	572	K.EANM*EGIVTIM*GLKPETR.Y	12809	674.34032	3	2.613	0.589	414.7	22/68
Ncam1	663	682	K.SLDWNAEYEVYVVAENQQGK.S	22447	781.36981	3	2.613	0.638	685.3	21/76
Ncam1	783	795	R.TEEERTPNHDGGK.H	1043	490.55895	3	2.612	0.750	497.2	23/48
Ncam1	122	152	K.NAPTPQEFKEGEDAVIVCDVVSSLPPTIIWK.H	19512	1147.25235	3	2.607	0.567	301.9	25/120
Ncam1	193	217	R.ILARGEINFKDIQVIVNVPPTVQAR.Q	16098	698.40626	4	2.606	0.773	839.7	37/144
Ncam1	555	572	K.EANM*EGIVTIM*GLKPETR.Y	21322	674.34039	3	2.604	0.600	442.0	21/68
Ncam1	783	795	R.TEEERTPNHDGGK.H	861	490.55900	3	2.599	0.555	341.8	19/48
Ncam1	783	795	R.TEEERTPNHDGGK.H	1031	490.55895	3	2.599	0.749	421.0	21/48
Ncam1	759	766	K.GKDM*EEGK.A	339	455.20316	2	2.581	0.314	674.7	12/14
Ncam1	355	363	K.TLDGHM*VVR.S	6011	522.26904	2	2.580	0.699	366.6	12/16
Ncam1	759	766	K.GKDM*EEGK.A	2060	455.20287	2	2.577	0.243	407.0	10/14
Ncam1	759	766	K.GKDM*EEGK.A	703	455.20299	2	2.576	0.235	627.4	11/14
Ncam1	555	572	K.EANM*EGIVTIM*GLKPETR.Y	11995	674.34019	3	2.576	0.552	352.2	19/68
Ncam1	783	795	R.TEEERTPNHDGGK.H	3057	490.55904	3	2.575	0.607	464.2	22/48
Ncam1	509	533	R.VEPYSSTAQVQFDEPEATGGVPILK.Y	21829	888.11391	3	2.574	0.670	690.4	25/96
Ncam1	122	152	K.NAPTPQEFKEGEDAVIVCDVVSSLPPTIIWK.H	19420	1147.25237	3	2.571	0.621	383.3	27/120
Ncam1	759	766	K.GKDM*EEGK.A	1991	455.20288	2	2.571	0.213	378.5	11/14
Ncam1	555	572	K.EANM*EGIVTIM*GLKPETR.Y	20603	674.34027	3	2.571	0.464	653.1	24/68
Ncam1	155	161	K.GRDVILK.K	6155	400.75318	2	2.570	0.607	525.9	10/12
Ncam1	788	795	R.TPNHDGGK.H	1112	413.19612	2	2.566	0.591	439.2	11/14
Ncam1	788	795	R.TPNHDGGK.H	1111	413.19612	2	2.565	0.693	449.8	11/14
Ncam1	783	795	R.TEEERTPNHDGGK.H	1334	490.55897	3	2.562	0.642	533.8	23/48
Ncam1	456	485	K.IYNTPSASYLEVTPDSENDFGNYNCTAVNR.I	13302	1137.83801	3	2.562	0.683	505.5	28/116
Ncam1	759	766	K.GKDM*EEGK.A	1874	455.20287	2	2.561	0.229	366.8	10/14
Ncam1	555	572	K.EANM*EGIVTIM*GLKPETR.Y	11530	674.33767	3	2.561	0.602	525.9	23/68
Ncam1	131	152	K.EGEDAVIVCDVVSSLPPTIIWK.H	20107	809.75427	3	2.560	0.625	336.2	21/84
Ncam1	555	572	K.EANM*EGIVTIM*GLKPETR.Y	12553	674.33988	3	2.560	0.677	962.0	26/68
Ncam1	759	766	K.GKDM*EEGK.A	515	455.20313	2	2.559	0.294	845.6	12/14
Ncam1	783	795	R.TEEERTPNHDGGK.H	2571	490.55896	3	2.559	0.758	625.7	23/48
Ncam1	783	795	R.TEEERTPNHDGGK.H	1552	490.55895	3	2.558	0.665	402.8	20/48
Ncam1	555	572	K.EANM*EGIVTIM*GLKPETR.Y	19921	674.34040	3	2.556	0.578	327.0	18/68
Ncam1	783	795	R.TEEERTPNHDGGK.H	2032	490.55890	3	2.556	0.767	360.8	20/48
Ncam1	155	161	K.GRDVILK.K	6118	400.75317	2	2.556	0.606	565.4	10/12
Ncam1	555	572	K.EANM*EGIVTIM*GLKPETR.Y	12688	674.34018	3	2.555	0.711	477.9	22/68
Ncam1	783	795	R.TEEERTPNHDGGK.H	3231	490.55909	3	2.553	0.487	595.3	22/48
Ncam1	783	795	R.TEEERTPNHDGGK.H	3354	490.55910	3	2.551	0.596	725.6	24/48
Ncam1	788	795	R.TPNHDGGK.H	1435	413.19614	2	2.548	0.627	483.6	11/14
Ncam1	555	572	K.EANM*EGIVTIMGLKPETR.Y	14148	669.00871	3	2.548	0.355	413.6	19/68
Ncam1	759	766	K.GKDM*EEGK.A	2112	455.20288	2	2.543	0.203	514.0	11/14
Ncam1	509	533	R.VEPYSSTAQVQFDEPEATGGVPILK.Y	22107	888.11356	3	2.538	0.442	553.4	24/96
Ncam1	788	795	R.TPNHDGGK.H	2799	413.19635	2	2.537	0.622	411.3	11/14
Ncam1	555	572	K.EANM*EGIVTIM*GLKPETR.Y	20854	674.34023	3	2.537	0.616	623.8	24/68
Ncam1	783	795	R.TEEERTPNHDGGK.H	3264	490.55910	3	2.531	0.708	648.4	23/48
Ncam1	783	795	R.TEEERTPNHDGGK.H	1660	490.55895	3	2.530	0.707	600.7	22/48
Ncam1	555	572	K.EANM*EGIVTIMGLKPETR.Y	13601	669.00758	3	2.529	0.355	605.0	24/68
Ncam1	783	795	R.TEEERTPNHDGGK.H	3539	490.55909	3	2.527	0.655	560.7	22/48
Ncam1	555	572	K.EANM*EGIVTIM*GLKPETR.Y	11945	674.34011	3	2.525	0.668	580.5	22/68
Ncam1	555	572	K.EANM*EGIVTIM*GLKPETR.Y	12124	674.34049	3	2.525	0.718	532.7	25/68
Ncam1	203	217	K.DIQVIVNVPPTVQAR.Q	13988	824.97272	2	2.524	0.600	442.1	14/28
Ncam1	584	595	K.GLGEISAATEFK.T	11788	611.81808	2	2.524	0.548	1107.8	17/22
Ncam1	788	816	R.TPNHDGGKHTEPNETTPLTEPEKGPVETK.S	6771	628.90844	5	2.523	0.640	461.3	43/224
Ncam1	759	766	K.GKDM*EEGK.A	3096	455.20290	2	2.523	0.209	434.2	10/14
Ncam1	250	276	K.DGEPIENEEEDDEKHIFSDDSSELTIR.N	12358	787.84885	4	2.522	0.558	266.4	31/156
Ncam1	788	795	R.TPNHDGGK.H	2664	413.19632	2	2.520	0.657	421.7	11/14
Ncam1	555	572	K.EANM*EGIVTIMGLKPETR.Y	15024	669.00862	3	2.519	0.262	378.9	20/68
Ncam1	759	766	K.GKDM*EEGK.A	892	455.20286	2	2.519	0.180	800.7	12/14
Ncam1	783	795	R.TEEERTPNHDGGK.H	1437	490.55896	3	2.518	0.780	487.8	21/48
Ncam1	555	572	K.EANM*EGIVTIM*GLKPETR.Y	20770	674.34028	3	2.514	0.568	634.3	24/68
Ncam1	555	572	K.EANM*EGIVTIMGLKPETR.Y	13836	669.00860	3	2.514	0.508	555.7	23/68
Ncam1	193	217	R.ILARGEINFKDIQVIVNVPPTVQAR.Q	16065	698.40627	4	2.513	0.635	824.4	36/144
Ncam1	555	572	K.EANMEGIVTIM*GLKPETR.Y	13095	669.00778	3	2.512	0.481	705.5	27/68
Ncam1	486	508	R.IGQESLEFILVQADTPSSPSIDR.V	17374	834.76323	3	2.511	0.521	425.0	20/88
Ncam1	486	508	R.IGQESLEFILVQADTPSSPSIDR.V	16870	834.76139	3	2.510	0.310	549.0	25/88
Ncam1	759	766	K.GKDM*EEGK.A	527	455.20313	2	2.508	0.185	542.7	10/14
Ncam1	759	766	K.GKDM*EEGK.A	1526	455.20295	2	2.506	0.181	376.9	10/14
Ncam1	788	795	R.TPNHDGGK.H	1247	413.19612	2	2.504	0.616	304.9	10/14
Ncam1	759	766	K.GKDM*EEGK.A	978	455.20283	2	2.504	0.307	704.6	11/14
Ncam1	783	795	R.TEEERTPNHDGGK.H	1396	490.55897	3	2.502	0.681	450.1	21/48
Ncam1	759	766	K.GKDM*EEGK.A	2638	455.20286	2	2.502	0.376	504.8	11/14
Ncam1	759	766	K.GKDM*EEGK.A	1297	455.20285	2	2.501	0.225	648.8	11/14
Ncam1	250	276	K.DGEPIENEEEDDEKHIFSDDSSELTIR.N	20134	787.84899	4	2.495	0.674	330.8	35/156
Ncam1	555	572	K.EANM*EGIVTIM*GLKPETR.Y	22428	674.34009	3	2.494	0.739	561.3	22/68
Ncam1	442	455	R.DGQLLPSSNYSNIK.I	10614	768.38727	2	2.493	0.660	475.1	17/26
Ncam1	788	795	R.TPNHDGGK.H	2254	413.19625	2	2.491	0.696	525.4	12/14
Ncam1	250	276	K.DGEPIENEEEDDEKHIFSDDSSELTIR.N	19667	787.84928	4	2.491	0.773	195.9	30/156
Ncam1	38	48	K.FFLCQVAGDAK.D	12499	628.30977	2	2.489	0.773	958.7	15/20
Ncam1	759	766	K.GKDM*EEGK.A	2869	455.20290	2	2.488	0.296	652.0	12/14
Ncam1	788	795	R.TPNHDGGK.H	929	413.19616	2	2.488	0.648	345.3	10/14
Ncam1	555	572	K.EANMEGIVTIMGLKPETR.Y	15532	663.67693	3	2.486	0.724	415.3	23/68
Ncam1	788	795	R.TPNHDGGK.H	478	413.19640	2	2.485	0.721	613.0	12/14
Ncam1	783	795	R.TEEERTPNHDGGK.H	4104	490.55912	3	2.485	0.605	363.6	20/48
Ncam1	759	766	K.GKDM*EEGK.A	2520	455.20284	2	2.484	0.265	529.6	11/14
Ncam1	555	572	K.EANM*EGIVTIM*GLKPETR.Y	22105	674.34008	3	2.483	0.678	625.4	22/68
Ncam1	788	795	R.TPNHDGGK.H	2466	413.19629	2	2.482	0.675	706.9	12/14
Ncam1	767	782	K.AAFSKDESKEPIVEVR.T	8660	451.99174	4	2.481	0.643	498.1	31/90
Ncam1	788	816	R.TPNHDGGKHTEPNETTPLTEPEKGPVETK.S	6775	628.90844	5	2.480	0.541	468.4	44/224
Ncam1	759	766	K.GKDMEEGK.A	961	447.20538	2	2.480	0.329	560.9	12/14
Ncam1	759	766	K.GKDM*EEGK.A	1274	455.20285	2	2.480	0.167	695.4	11/14
Ncam1	250	276	K.DGEPIENEEEDDEKHIFSDDSSELTIR.N	20974	787.84868	4	2.477	0.650	151.1	28/156
Ncam1	759	766	K.GKDM*EEGK.A	426	455.20316	2	2.476	0.218	633.8	10/14
Ncam1	38	50	K.FFLCQVAGDAKDK.D	11232	500.25072	3	2.474	0.451	674.1	25/48
Ncam1	166	177	R.FIVLSNNYLQIR.G	15914	740.41834	2	2.471	0.728	831.3	15/22
Ncam1	783	795	R.TEEERTPNHDGGK.H	2804	490.55899	3	2.471	0.780	495.8	21/48
Ncam1	596	606	K.TQPVREPSAPK.L	5426	605.33363	2	2.470	0.667	369.7	12/20
Ncam1	348	363	R.NISSEEKTLDGHM*VVR.S	7350	610.97233	3	2.470	0.686	449.9	26/60
Ncam1	759	766	K.GKDM*EEGK.A	2712	455.20287	2	2.469	0.254	416.2	10/14
Ncam1	555	572	K.EANM*EGIVTIM*GLKPETR.Y	11554	674.33767	3	2.468	0.556	505.7	24/68
Ncam1	625	633	K.QDDGGSPIR.H	4470	472.72494	2	2.465	0.766	240.2	11/16
Ncam1	193	217	R.ILARGEINFKDIQVIVNVPPTVQAR.Q	16297	698.40624	4	2.465	0.637	915.3	36/144
Ncam1	355	363	K.TLDGHM*VVR.S	6037	522.26904	2	2.462	0.664	368.7	11/16
Ncam1	250	276	K.DGEPIENEEEDDEKHIFSDDSSELTIR.N	21156	787.84884	4	2.462	0.714	133.0	27/156
Ncam1	555	572	K.EANMEGIVTIMGLKPETR.Y	15649	663.67693	3	2.462	0.494	646.1	28/68
Ncam1	131	152	K.EGEDAVIVCDVVSSLPPTIIWK.H	19903	809.75429	3	2.462	0.789	315.5	24/84
Ncam1	355	363	K.TLDGHM*VVR.S	5925	522.26902	2	2.461	0.665	319.5	11/16
Ncam1	811	832	K.GPVETKSEPPESEAKPAPTEVK.T	6582	577.54861	4	2.458	0.644	828.9	34/126
Ncam1	783	795	R.TEEERTPNHDGGK.H	2240	490.55894	3	2.456	0.535	418.9	22/48
Ncam1	783	795	R.TEEERTPNHDGGK.H	1782	490.55892	3	2.455	0.639	420.7	19/48
Ncam1	788	795	R.TPNHDGGK.H	652	413.19633	2	2.454	0.719	588.3	12/14
Ncam1	759	766	K.GKDM*EEGK.A	2598	455.20284	2	2.453	0.178	571.8	11/14
Ncam1	555	572	K.EANM*EGIVTIM*GLKPETR.Y	20682	674.34033	3	2.452	0.713	563.6	24/68
Ncam1	663	682	K.SLDWNAEYEVYVVAENQQGK.S	22913	781.36974	3	2.451	0.629	403.7	19/76
Ncam1	486	508	R.IGQESLEFILVQADTPSSPSIDR.V	20478	834.76481	3	2.449	0.402	490.9	24/88
Ncam1	783	795	R.TEEERTPNHDGGK.H	769	490.55902	3	2.447	0.666	350.4	19/48
Ncam1	96	113	K.CVVTAEDGTQSEATVNVK.I	22728	954.45550	2	2.446	0.752	340.4	13/34
Ncam1	788	795	R.TPNHDGGK.H	560	413.19638	2	2.443	0.659	528.7	12/14
Ncam1	783	795	R.TEEERTPNHDGGK.H	2264	490.55894	3	2.442	0.769	446.7	22/48
Ncam1	355	363	K.TLDGHMVVR.S	7679	514.27198	2	2.440	0.530	651.7	14/16
Ncam1	759	766	K.GKDM*EEGK.A	3453	455.20296	2	2.435	0.183	560.8	10/14
Ncam1	759	766	K.GKDM*EEGK.A	1174	455.20283	2	2.434	0.172	592.8	10/14
Ncam1	555	572	K.EANMEGIVTIM*GLKPETR.Y	12963	669.00777	3	2.433	0.458	945.5	30/68
Ncam1	193	217	R.ILARGEINFKDIQVIVNVPPTVQAR.Q	16073	698.40627	4	2.432	0.580	761.3	37/144
Ncam1	759	766	K.GKDM*EEGK.A	2523	455.20284	2	2.431	0.308	540.9	12/14
Ncam1	759	766	K.GKDM*EEGK.A	2958	455.20289	2	2.430	0.278	570.5	11/14
Ncam1	555	572	K.EANMEGIVTIMGLKPETR.Y	15648	663.67693	3	2.429	0.628	457.1	23/68
Ncam1	759	766	K.GKDM*EEGK.A	699	455.20299	2	2.428	0.269	689.4	12/14
Ncam1	788	795	R.TPNHDGGK.H	1896	413.19621	2	2.423	0.654	541.2	12/14
Ncam1	788	795	R.TPNHDGGK.H	1550	413.19615	2	2.422	0.722	506.3	12/14
Ncam1	788	795	R.TPNHDGGK.H	1206	413.19612	2	2.420	0.700	660.9	13/14
Ncam1	759	766	K.GKDM*EEGK.A	790	455.20290	2	2.419	0.209	985.4	13/14
Ncam1	783	795	R.TEEERTPNHDGGK.H	3886	490.55911	3	2.419	0.387	329.7	19/48
Ncam1	555	572	K.EANM*EGIVTIM*GLKPETR.Y	21832	674.34023	3	2.418	0.568	486.4	21/68
Ncam1	783	795	R.TEEERTPNHDGGK.H	2834	490.55899	3	2.418	0.665	442.0	21/48
Ncam1	759	766	K.GKDM*EEGK.A	3287	455.20294	2	2.417	0.260	599.9	11/14
Ncam1	759	766	K.GKDM*EEGK.A	2294	455.20288	2	2.417	0.279	397.3	10/14
Ncam1	783	795	R.TEEERTPNHDGGK.H	3281	490.55911	3	2.415	0.644	326.7	20/48
Ncam1	759	766	K.GKDM*EEGK.A	3359	455.20294	2	2.415	0.185	628.9	11/14
Ncam1	122	152	K.NAPTPQEFKEGEDAVIVCDVVSSLPPTIIWK.H	19511	1147.25235	3	2.415	0.568	346.6	25/120
Ncam1	555	572	K.EANM*EGIVTIM*GLKPETR.Y	20334	674.34014	3	2.414	0.687	481.1	21/68
Ncam1	250	276	K.DGEPIENEEEDDEKHIFSDDSSELTIR.N	11990	787.84707	4	2.411	0.625	375.8	35/156
Ncam1	767	782	K.AAFSKDESKEPIVEVR.T	8717	451.99175	4	2.410	0.753	885.0	35/90
Ncam1	250	276	K.DGEPIENEEEDDEKHIFSDDSSELTIR.N	20594	787.84897	4	2.406	0.546	274.6	34/156
Ncam1	788	795	R.TPNHDGGK.H	2167	413.19625	2	2.406	0.640	316.7	10/14
Ncam1	759	766	K.GKDM*EEGK.A	2750	455.20287	2	2.404	0.266	588.4	11/14
Ncam1	759	766	K.GKDM*EEGK.A	982	455.20283	2	2.403	0.186	476.1	10/14
Ncam1	759	766	K.GKDM*EEGK.A	1413	455.20292	2	2.403	0.219	590.1	11/14
Ncam1	783	795	R.TEEERTPNHDGGK.H	768	490.55902	3	2.401	0.653	792.1	25/48
Ncam1	788	795	R.TPNHDGGK.H	3291	413.19642	2	2.399	0.634	425.5	11/14
Ncam1	767	782	K.AAFSKDESKEPIVEVR.T	8357	451.99132	4	2.398	0.646	570.2	32/90
Ncam1	555	572	K.EANM*EGIVTIM*GLKPETR.Y	11645	674.33844	3	2.398	0.608	662.1	25/68
Ncam1	555	572	K.EANM*EGIVTIM*GLKPETR.Y	11671	674.33948	3	2.398	0.746	459.2	20/68
Ncam1	788	795	R.TPNHDGGK.H	1019	413.19612	2	2.396	0.573	710.7	13/14
Ncam1	122	152	K.NAPTPQEFKEGEDAVIVCDVVSSLPPTIIWK.H	18945	1147.25368	3	2.396	0.412	271.7	23/120
Ncam1	788	795	R.TPNHDGGK.H	1790	413.19619	2	2.392	0.690	498.5	11/14
Ncam1	788	795	R.TPNHDGGK.H	1514	413.19615	2	2.389	0.656	303.6	10/14
Ncam1	555	572	K.EANM*EGIVTIM*GLKPETR.Y	11556	674.33759	3	2.389	0.586	858.9	26/68
Ncam1	783	795	R.TEEERTPNHDGGK.H	3378	490.55910	3	2.389	0.633	501.7	21/48
Ncam1	783	795	R.TEEERTPNHDGGK.H	677	490.55911	3	2.389	0.685	482.9	20/48
Ncam1	759	766	K.GKDM*EEGK.A	1607	455.20290	2	2.388	0.171	511.5	11/14
Ncam1	555	572	K.EANMEGIVTIM*GLKPETR.Y	13228	669.00874	3	2.387	0.598	741.6	26/68
Ncam1	788	795	R.TPNHDGGK.H	2139	413.19625	2	2.386	0.631	424.7	11/14
Ncam1	486	508	R.IGQESLEFILVQADTPSSPSIDR.V	17911	834.76334	3	2.386	0.494	424.9	22/88
Ncam1	375	408	K.SIQYTDAGEYICTASNTIGQDSQSM*YLEVQYAPK.L	14952	1283.24952	3	2.385	0.584	510.8	27/132
Ncam1	759	766	K.GKDM*EEGK.A	248	455.20315	2	2.385	0.331	545.1	12/14
Ncam1	788	795	R.TPNHDGGK.H	1665	413.19617	2	2.385	0.684	394.3	11/14
Ncam1	625	633	K.QDDGGSPIR.H	4953	472.72571	2	2.384	0.758	175.4	11/16
Ncam1	759	766	K.GKDM*EEGK.A	3681	455.20294	2	2.382	0.225	544.6	11/14
Ncam1	772	782	K.DESKEPIVEVR.T	8351	434.22963	3	2.380	0.464	846.8	19/40
Ncam1	555	572	K.EANM*EGIVTIM*GLKPETR.Y	22558	674.34013	3	2.379	0.541	456.5	20/68
Ncam1	555	572	K.EANM*EGIVTIM*GLKPETR.Y	11670	674.33899	3	2.377	0.641	436.0	21/68
Ncam1	759	766	K.GKDM*EEGK.A	2635	455.20286	2	2.375	0.299	519.0	11/14
Ncam1	250	276	K.DGEPIENEEEDDEKHIFSDDSSELTIR.N	20777	787.84886	4	2.375	0.687	183.7	28/156
Ncam1	788	795	R.TPNHDGGK.H	927	413.19616	2	2.374	0.680	609.9	12/14
Ncam1	607	619	K.LEGQM*GEDGNSIK.V	5506	697.31524	2	2.373	0.505	921.8	15/24
Ncam1	788	795	R.TPNHDGGK.H	1633	413.19616	2	2.373	0.739	319.7	10/14
Ncam1	759	766	K.GKDM*EEGK.A	797	455.20290	2	2.372	0.258	653.6	11/14
Ncam1	783	795	R.TEEERTPNHDGGK.H	1899	490.55891	3	2.370	0.812	468.8	22/48
Ncam1	759	766	K.GKDM*EEGK.A	1830	455.20287	2	2.367	0.175	482.7	11/14
Ncam1	577	583	R.LAALNGK.G	6495	686.42005	1	2.365	0.484	319.8	9/12
Ncam1	759	766	K.GKDM*EEGK.A	613	455.20308	2	2.362	0.229	603.9	11/14
Ncam1	759	766	K.GKDM*EEGK.A	1714	455.20289	2	2.359	0.242	363.8	10/14
Ncam1	759	766	K.GKDM*EEGK.A	975	455.20283	2	2.357	0.299	591.6	10/14
Ncam1	509	535	R.VEPYSSTAQVQFDEPEATGGVPILKYK.A	14136	985.16639	3	2.355	0.661	473.4	32/104
Ncam1	51	61	K.DISWFSPNGEK.L	12575	640.30105	2	2.352	0.551	840.5	15/20
Ncam1	788	795	R.TPNHDGGK.H	1320	413.19614	2	2.352	0.632	521.7	11/14
Ncam1	788	795	R.TPNHDGGK.H	2242	413.19625	2	2.349	0.610	441.5	12/14
Ncam1	759	766	K.GKDM*EEGK.A	1951	455.20288	2	2.348	0.237	259.6	9/14
Ncam1	783	795	R.TEEERTPNHDGGK.H	2370	490.55897	3	2.346	0.475	347.8	19/48
Ncam1	486	508	R.IGQESLEFILVQADTPSSPSIDR.V	20859	834.76303	3	2.346	0.411	353.5	20/88
Ncam1	555	572	K.EANMEGIVTIM*GLKPETR.Y	13094	669.00778	3	2.345	0.442	785.3	28/68
Ncam1	783	795	R.TEEERTPNHDGGK.H	2244	490.55894	3	2.342	0.553	432.5	19/48
Ncam1	788	795	R.TPNHDGGK.H	941	413.19620	2	2.341	0.689	376.1	11/14
Ncam1	555	572	K.EANM*EGIVTIM*GLKPETR.Y	22245	674.34008	3	2.341	0.650	442.2	21/68
Ncam1	555	572	K.EANM*EGIVTIM*GLKPETR.Y	22338	674.34011	3	2.341	0.552	294.3	18/68
Ncam1	783	795	R.TEEERTPNHDGGK.H	4040	490.55913	3	2.340	0.563	512.7	23/48
Ncam1	555	572	K.EANM*EGIVTIM*GLKPETR.Y	22654	674.34006	3	2.339	0.618	431.8	20/68
Ncam1	155	161	K.GRDVILK.K	6130	400.75318	2	2.339	0.646	539.1	10/12
Ncam1	250	276	K.DGEPIENEEEDDEKHIFSDDSSELTIR.N	20690	787.84898	4	2.338	0.662	211.8	31/156
Ncam1	607	619	K.LEGQM*GEDGNSIK.V	5620	697.31512	2	2.338	0.529	1029.3	16/24
Ncam1	759	766	K.GKDM*EEGK.A	3080	455.20290	2	2.337	0.255	673.5	11/14
Ncam1	788	795	R.TPNHDGGK.H	2591	413.19631	2	2.335	0.446	278.8	9/14
Ncam1	555	572	K.EANM*EGIVTIM*GLKPETR.Y	21989	674.34020	3	2.334	0.652	406.3	20/68
Ncam1	783	795	R.TEEERTPNHDGGK.H	3936	490.55914	3	2.334	0.792	476.8	21/48
Ncam1	788	795	R.TPNHDGGK.H	1203	413.19612	2	2.334	0.673	576.9	12/14
Ncam1	788	795	R.TPNHDGGK.H	2551	413.19630	2	2.333	0.713	437.7	11/14
Ncam1	555	572	K.EANM*EGIVTIM*GLKPETR.Y	12879	674.34030	3	2.332	0.619	719.8	25/68
Ncam1	788	795	R.TPNHDGGK.H	563	413.19638	2	2.330	0.696	640.3	12/14
Ncam1	788	795	R.TPNHDGGK.H	1780	413.19619	2	2.327	0.609	315.4	10/14
Ncam1	155	161	K.GRDVILK.K	6241	400.75317	2	2.327	0.614	538.2	10/12
Ncam1	555	572	K.EANM*EGIVTIM*GLKPETR.Y	21801	674.34014	3	2.326	0.515	452.2	21/68
Ncam1	759	766	K.GKDM*EEGK.A	1835	455.20287	2	2.324	0.157	448.8	11/14
Ncam1	783	795	R.TEEERTPNHDGGK.H	2357	490.55897	3	2.324	0.617	582.7	22/48
Ncam1	788	795	R.TPNHDGGK.H	1150	413.19612	2	2.321	0.685	349.9	10/14
Ncam1	759	766	K.GKDM*EEGK.A	3570	455.20295	2	2.319	0.158	579.7	11/14
Ncam1	218	249	R.QSIVNATANLGQSVTLVCDADGFPEPTM*SWTK.D	16845	1151.88122	3	2.318	0.730	319.2	23/124
Ncam1	788	795	R.TPNHDGGK.H	2024	413.19622	2	2.317	0.694	316.2	10/14
Ncam1	759	766	K.GKDM*EEGK.A	3475	455.20295	2	2.315	0.220	578.5	11/14
Ncam1	250	276	K.DGEPIENEEEDDEKHIFSDDSSELTIR.N	22004	787.84881	4	2.315	0.777	176.5	29/156
Ncam1	759	766	K.GKDM*EEGK.A	336	455.20316	2	2.314	0.203	637.1	11/14
Ncam1	788	795	R.TPNHDGGK.H	2369	413.19628	2	2.314	0.687	484.0	11/14
Ncam1	759	766	K.GKDM*EEGK.A	1367	455.20291	2	2.313	0.265	386.1	10/14
Ncam1	783	795	R.TEEERTPNHDGGK.H	1783	490.55892	3	2.312	0.595	420.7	20/48
Ncam1	584	600	K.GLGEISAATEFKTQPVR.E	11595	601.99215	3	2.310	0.476	280.9	18/64
Ncam1	759	766	K.GKDM*EEGK.A	3165	455.20292	2	2.309	0.317	565.6	10/14
Ncam1	355	363	K.TLDGHMVVR.S	7703	514.27197	2	2.308	0.693	609.6	14/16
Ncam1	788	795	R.TPNHDGGK.H	2680	413.19632	2	2.307	0.693	468.1	12/14
Ncam1	250	276	K.DGEPIENEEEDDEKHIFSDDSSELTIR.N	23017	787.84863	4	2.306	0.833	653.4	40/156
Ncam1	641	651	R.ALASEWKPEIR.L	10184	433.90640	3	2.306	0.537	376.3	22/40
Ncam1	759	766	K.GKDM*EEGK.A	1375	455.20291	2	2.305	0.218	351.4	9/14
Ncam1	759	766	K.GKDM*EEGK.A	2223	455.20288	2	2.304	0.239	475.1	10/14
Ncam1	555	572	K.EANM*EGIVTIM*GLKPETR.Y	21646	674.33987	3	2.303	0.553	538.5	21/68
Ncam1	783	795	R.TEEERTPNHDGGK.H	1541	490.55897	3	2.300	0.653	311.4	18/48
Ncam1	759	766	K.GKDM*EEGK.A	606	455.20308	2	2.299	0.191	407.2	10/14
Ncam1	759	766	K.GKDM*EEGK.A	2066	455.20287	2	2.295	0.160	379.8	10/14
Ncam1	788	795	R.TPNHDGGK.H	848	413.19620	2	2.295	0.699	339.3	10/14
Ncam1	788	795	R.TPNHDGGK.H	1911	413.19621	2	2.294	0.631	396.0	10/14
Ncam1	788	795	R.TPNHDGGK.H	2126	413.19625	2	2.292	0.703	369.5	10/14
Ncam1	796	816	K.HTEPNETTPLTEPEKGPVETK.S	21438	778.72106	3	2.291	0.636	321.3	17/80
Ncam1	759	766	K.GKDM*EEGK.A	2175	455.20289	2	2.290	0.150	344.7	10/14
Ncam1	788	795	R.TPNHDGGK.H	2442	413.19629	2	2.288	0.682	319.2	10/14
Ncam1	767	782	K.AAFSKDESKEPIVEVR.T	8381	451.99122	4	2.286	0.650	486.1	30/90
Ncam1	555	572	K.EANM*EGIVTIM*GLKPETR.Y	13405	674.34033	3	2.284	0.661	446.6	25/68
Ncam1	783	795	R.TEEERTPNHDGGK.H	1114	490.55896	3	2.284	0.704	508.5	21/48
Ncam1	783	795	R.TEEERTPNHDGGK.H	3542	490.55909	3	2.283	0.477	328.0	19/48
Ncam1	759	766	K.GKDM*EEGK.A	1485	455.20294	2	2.283	0.201	387.0	10/14
Ncam1	783	795	R.TEEERTPNHDGGK.H	4110	490.55912	3	2.281	0.536	365.0	20/48
Ncam1	759	766	K.GKDM*EEGK.A	698	455.20299	2	2.280	0.154	543.4	10/14
Ncam1	788	795	R.TPNHDGGK.H	1561	413.19615	2	2.279	0.650	463.7	11/14
Ncam1	555	572	K.EANMEGIVTIMGLKPETR.Y	15533	663.67693	3	2.279	0.645	491.9	24/68
Ncam1	788	795	R.TPNHDGGK.H	653	413.19633	2	2.277	0.708	445.5	11/14
Ncam1	193	217	R.ILARGEINFKDIQVIVNVPPTVQAR.Q	16200	698.40626	4	2.277	0.524	748.5	34/144
Ncam1	685	691	K.AAHFVFR.T	8244	424.23213	2	2.276	0.790	272.8	9/12
Ncam1	788	795	R.TPNHDGGK.H	743	413.19626	2	2.274	0.597	493.0	11/14
Ncam1	788	795	R.TPNHDGGK.H	3512	413.19648	2	2.274	0.773	450.2	11/14
Ncam1	555	572	K.EANMEGIVTIM*GLKPETR.Y	12968	669.00777	3	2.274	0.441	890.1	29/68
Ncam1	759	766	K.GKDM*EEGK.A	2980	455.20289	2	2.270	0.221	466.4	10/14
Ncam1	625	633	K.QDDGGSPIR.H	4861	472.72569	2	2.269	0.704	153.7	10/16
Ncam1	788	795	R.TPNHDGGK.H	745	413.19626	2	2.268	0.599	801.9	13/14
Ncam1	788	795	R.TPNHDGGK.H	1021	413.19612	2	2.266	0.759	441.2	11/14
Ncam1	759	766	K.GKDM*EEGK.A	1599	455.20290	2	2.266	0.175	362.4	10/14
Ncam1	783	795	R.TEEERTPNHDGGK.H	2505	490.55897	3	2.265	0.430	450.7	22/48
Ncam1	759	766	K.GKDM*EEGK.A	3221	455.20294	2	2.264	0.219	652.8	11/14
Ncam1	783	795	R.TEEERTPNHDGGK.H	938	490.55897	3	2.264	0.619	285.0	18/48
Ncam1	181	188	K.KTDEGTYR.C	1666	485.23578	2	2.263	0.622	468.4	11/14
Ncam1	759	766	K.GKDMEEGK.A	1060	447.20540	2	2.262	0.288	398.8	10/14
Ncam1	250	276	K.DGEPIENEEEDDEKHIFSDDSSELTIR.N	22181	787.84881	4	2.259	0.817	356.5	36/156
Ncam1	783	795	R.TEEERTPNHDGGK.H	2682	490.55896	3	2.259	0.677	444.6	21/48
Ncam1	788	810	R.TPNHDGGKHTEPNETTPLTEPEK.G	6212	633.05212	4	2.258	0.706	552.5	31/132
Ncam1	759	766	K.GKDM*EEGK.A	886	455.20286	2	2.256	0.308	708.9	11/14
Ncam1	250	276	K.DGEPIENEEEDDEKHIFSDDSSELTIR.N	22098	787.84888	4	2.256	0.545	226.8	34/156
Ncam1	759	766	K.GKDM*EEGK.A	3174	455.20292	2	2.255	0.230	551.9	11/14
Ncam1	788	795	R.TPNHDGGK.H	2567	413.19631	2	2.253	0.630	490.8	11/14
Ncam1	759	766	K.GKDM*EEGK.A	1489	455.20294	2	2.252	0.253	489.7	11/14
Ncam1	509	533	R.VEPYSSTAQVQFDEPEATGGVPILK.Y	21987	888.11374	3	2.250	0.547	424.3	21/96
Ncam1	788	795	R.TPNHDGGK.H	3183	413.19640	2	2.246	0.671	327.5	10/14
Ncam1	759	766	K.GKDM*EEGK.A	1720	455.20289	2	2.246	0.202	394.0	10/14
Ncam1	783	795	R.TEEERTPNHDGGK.H	2797	490.55899	3	2.246	0.605	337.0	20/48
Ncam1	181	188	K.KTDEGTYR.C	1551	485.23578	2	2.245	0.729	528.8	11/14
Ncam1	193	217	R.ILARGEINFKDIQVIVNVPPTVQAR.Q	16399	698.40619	4	2.245	0.454	741.5	35/144
Ncam1	788	816	R.TPNHDGGKHTEPNETTPLTEPEKGPVETK.S	6822	628.90843	5	2.245	0.457	524.7	43/224
Ncam1	555	572	K.EANM*EGIVTIM*GLKPETR.Y	21229	674.34037	3	2.243	0.546	292.1	18/68
Ncam1	555	572	K.EANM*EGIVTIM*GLKPETR.Y	22539	674.34007	3	2.242	0.328	433.8	21/68
Ncam1	759	766	K.GKDM*EEGK.A	2753	455.20287	2	2.240	0.335	510.5	11/14
Ncam1	685	691	K.AAHFVFR.T	8253	424.23211	2	2.239	0.754	396.7	11/12
Ncam1	788	795	R.TPNHDGGK.H	756	413.19626	2	2.233	0.743	333.8	10/14
Ncam1	767	782	K.AAFSKDESKEPIVEVR.T	8361	451.99132	4	2.231	0.606	564.2	33/90
Ncam1	181	188	K.KTDEGTYR.C	4262	485.23579	2	2.230	0.574	572.6	12/14
Ncam1	759	766	K.GKDM*EEGK.A	1066	455.20283	2	2.228	0.159	821.1	12/14
Ncam1	486	508	R.IGQESLEFILVQADTPSSPSIDR.V	17612	834.76318	3	2.228	0.387	581.7	23/88
Ncam1	181	188	K.KTDEGTYR.C	1123	485.23572	2	2.227	0.542	170.2	8/14
Ncam1	555	572	K.EANM*EGIVTIMGLKPETR.Y	13718	669.00751	3	2.227	0.269	417.8	21/68
Ncam1	456	485	K.IYNTPSASYLEVTPDSENDFGNYNCTAVNR.I	13303	1137.83800	3	2.227	0.824	372.9	27/116
Ncam1	783	795	R.TEEERTPNHDGGK.H	2012	490.55892	3	2.226	0.459	333.9	20/48
Ncam1	759	766	K.GKDM*EEGK.A	2180	455.20289	2	2.225	0.233	308.4	10/14
Ncam1	759	766	K.GKDM*EEGK.A	432	455.20316	2	2.223	0.258	523.3	10/14
Ncam1	641	651	R.ALASEWKPEIR.L	10289	433.90638	3	2.223	0.574	342.2	19/40
Ncam1	601	619	R.EPSAPKLEGQM*GEDGNSIK.V	7326	668.31813	3	2.220	0.725	511.7	19/72
Ncam1	759	766	K.GKDM*EEGK.A	608	455.20308	2	2.220	0.142	445.6	10/14
Ncam1	759	766	K.GKDM*EEGK.A	1284	455.20285	2	2.220	0.264	520.2	10/14
Ncam1	759	766	K.GKDM*EEGK.A	134	455.20313	2	2.220	0.373	618.4	11/14
Ncam1	788	795	R.TPNHDGGK.H	1680	413.19617	2	2.218	0.692	483.1	10/14
Ncam1	759	766	K.GKDM*EEGK.A	3544	455.20295	2	2.217	0.205	652.0	11/14
Ncam1	486	508	R.IGQESLEFILVQADTPSSPSIDR.V	21805	834.76279	3	2.217	0.344	557.3	26/88
Ncam1	197	217	R.GEINFKDIQVIVNVPPTVQAR.Q	16672	779.76993	3	2.217	0.597	437.6	23/80
Ncam1	788	795	R.TPNHDGGK.H	835	413.19620	2	2.216	0.694	526.7	11/14
Ncam1	534	539	K.YKAEWK.S	5454	412.71886	2	2.215	0.246	495.7	9/10
Ncam1	759	766	K.GKDM*EEGK.A	1944	455.20288	2	2.215	0.159	371.6	10/14
Ncam1	759	766	K.GKDMEEGK.A	1173	447.20538	2	2.215	0.144	313.6	9/14
Ncam1	555	572	K.EANM*EGIVTIM*GLKPETR.Y	21505	674.34005	3	2.215	0.626	416.0	19/68
Ncam1	456	485	K.IYNTPSASYLEVTPDSENDFGNYNCTAVNR.I	13190	1137.83788	3	2.214	0.773	521.0	30/116
Ncam1	281	293	K.NDEAEYVCIAENK.A	9167	777.84112	2	2.214	0.509	1005.3	15/24
Ncam1	759	766	K.GKDMEEGK.A	1408	447.20532	2	2.214	0.293	359.9	10/14
Ncam1	783	795	R.TEEERTPNHDGGK.H	852	490.55900	3	2.213	0.712	349.6	20/48
Ncam1	555	572	K.EANM*EGIVTIM*GLKPETR.Y	11439	674.33772	3	2.212	0.474	548.0	24/68
Ncam1	783	795	R.TEEERTPNHDGGK.H	1044	490.55895	3	2.211	0.598	334.9	20/48
Ncam1	759	766	K.GKDM*EEGK.A	4050	455.20298	2	2.210	0.208	588.8	11/14
Ncam1	783	795	R.TEEERTPNHDGGK.H	859	490.55900	3	2.209	0.601	399.6	20/48
Ncam1	759	766	K.GKDM*EEGK.A	3265	455.20294	2	2.209	0.211	650.8	11/14
Ncam1	641	651	R.ALASEWKPEIR.L	10358	433.90653	3	2.209	0.605	220.1	16/40
Ncam1	555	572	K.EANM*EGIVTIM*GLKPETR.Y	12492	674.33994	3	2.208	0.545	382.4	19/68
Ncam1	181	188	K.KTDEGTYR.C	1229	485.23572	2	2.208	0.563	527.0	11/14
Ncam1	625	633	K.QDDGGSPIR.H	4677	472.72560	2	2.208	0.746	173.4	11/16
Ncam1	783	795	R.TEEERTPNHDGGK.H	3182	490.55908	3	2.208	0.742	508.8	21/48
Ncam1	203	217	K.DIQVIVNVPPTVQAR.Q	14217	824.97277	2	2.207	0.649	601.9	16/28
Ncam1	788	795	R.TPNHDGGK.H	1051	413.19611	2	2.207	0.629	241.0	9/14
Ncam1	788	795	R.TPNHDGGK.H	3386	413.19646	2	2.206	0.744	386.5	10/14
Ncam1	788	795	R.TPNHDGGK.H	470	413.19640	2	2.205	0.723	594.8	12/14
Ncam1	486	508	R.IGQESLEFILVQADTPSSPSIDR.V	20862	834.76303	3	2.205	0.459	305.9	22/88
Ncam1	783	795	R.TEEERTPNHDGGK.H	764	490.55906	3	2.205	0.579	447.5	21/48
Ncam1	555	572	K.EANM*EGIVTIM*GLKPETR.Y	21733	674.34000	3	2.205	0.525	346.9	19/68
Ncam1	181	188	K.KTDEGTYR.C	1137	485.23572	2	2.204	0.571	307.3	9/14
Ncam1	555	572	K.EANM*EGIVTIMGLKPETR.Y	13605	669.00758	3	2.204	0.232	293.5	19/68
Ncam1	181	188	K.KTDEGTYR.C	2125	485.23572	2	2.202	0.676	681.4	12/14
Ncam1	788	795	R.TPNHDGGK.H	2452	413.19629	2	2.201	0.741	292.6	10/14
Ncam1	759	766	K.GKDM*EEGK.A	3377	455.20295	2	2.201	0.156	566.5	10/14
Ncam1	155	161	K.GRDVILK.K	6246	400.75317	2	2.201	0.505	600.4	11/12
Ncam1	250	276	K.DGEPIENEEEDDEKHIFSDDSSELTIR.N	19094	787.84935	4	2.200	0.635	129.0	29/156
Ncam1	783	795	R.TEEERTPNHDGGK.H	3630	490.55910	3	2.198	0.429	440.3	22/48
Ncam1	555	572	K.EANM*EGIVTIM*GLKPETR.Y	21409	674.34028	3	2.198	0.500	538.6	21/68
Ncam1	131	152	K.EGEDAVIVCDVVSSLPPTIIWK.H	20018	809.75429	3	2.197	0.613	167.7	18/84
Ncam1	759	766	K.GKDM*EEGK.A	2865	455.20290	2	2.195	0.207	506.6	11/14
Ncam1	641	651	R.ALASEWKPEIR.L	10334	433.90641	3	2.195	0.587	350.5	20/40
Ncam1	783	795	R.TEEERTPNHDGGK.H	3653	490.55910	3	2.192	0.685	523.6	22/48
Ncam1	783	795	R.TEEERTPNHDGGK.H	2453	490.55896	3	2.190	0.705	422.3	21/48
Ncam1	788	795	R.TPNHDGGK.H	2918	413.19637	2	2.189	0.631	442.3	11/14
Ncam1	181	188	K.KTDEGTYR.C	2922	485.23579	2	2.187	0.585	178.7	7/14
Ncam1	788	795	R.TPNHDGGK.H	2821	413.19635	2	2.187	0.725	344.9	10/14
Ncam1	355	363	K.TLDGHM*VVR.S	5908	522.26901	2	2.186	0.618	382.5	12/16
Ncam1	783	795	R.TEEERTPNHDGGK.H	414	490.55917	3	2.186	0.657	439.9	20/48
Ncam1	788	795	R.TPNHDGGK.H	1737	413.19619	2	2.185	0.620	258.0	9/14
Ncam1	555	572	K.EANM*EGIVTIM*GLKPETR.Y	11936	674.34008	3	2.183	0.695	417.2	20/68
Ncam1	607	619	K.LEGQM*GEDGNSIK.V	5033	697.31750	2	2.182	0.664	384.7	15/24
Ncam1	607	619	K.LEGQMGEDGNSIK.V	6841	689.31835	2	2.181	0.547	633.1	14/24
Ncam1	442	455	R.DGQLLPSSNYSNIK.I	10725	768.38658	2	2.180	0.814	256.4	13/26
Ncam1	652	662	R.LPSGSDHVMLK.S	8004	395.20886	3	2.179	0.811	511.1	22/40
Ncam1	625	633	K.QDDGGSPIR.H	5228	472.72571	2	2.178	0.746	191.6	11/16
Ncam1	788	795	R.TPNHDGGK.H	3363	413.19645	2	2.176	0.691	304.5	10/14
Ncam1	783	795	R.TEEERTPNHDGGK.H	587	490.55909	3	2.175	0.644	527.4	22/48
Ncam1	250	276	K.DGEPIENEEEDDEKHIFSDDSSELTIR.N	22835	787.84880	4	2.175	0.741	254.2	30/156
Ncam1	607	619	K.LEGQM*GEDGNSIK.V	5180	697.31742	2	2.175	0.558	486.8	16/24
Ncam1	250	276	K.DGEPIENEEEDDEKHIFSDDSSELTIR.N	12940	787.84854	4	2.172	0.626	157.1	27/156
Ncam1	788	795	R.TPNHDGGK.H	1325	413.19614	2	2.172	0.708	547.4	11/14
Ncam1	788	816	R.TPNHDGGKHTEPNETTPLTEPEKGPVETK.S	6776	628.90844	5	2.171	0.778	563.3	47/224
Ncam1	788	795	R.TPNHDGGK.H	1356	413.19614	2	2.170	0.622	301.6	10/14
Ncam1	555	572	K.EANM*EGIVTIM*GLKPETR.Y	18428	674.34038	3	2.167	0.548	368.4	19/68
Ncam1	783	795	R.TEEERTPNHDGGK.H	3987	490.55914	3	2.165	0.339	361.2	19/48
Ncam1	759	766	K.GKDM*EEGK.A	2290	455.20288	2	2.165	0.165	294.8	9/14
Ncam1	355	363	K.TLDGHM*VVR.S	5901	522.26901	2	2.163	0.634	446.7	12/16
Ncam1	250	276	K.DGEPIENEEEDDEKHIFSDDSSELTIR.N	19220	787.84942	4	2.163	0.825	68.1	22/156
Ncam1	534	539	K.YKAEWK.S	5698	412.71877	2	2.162	0.459	502.3	9/10
Ncam1	250	276	K.DGEPIENEEEDDEKHIFSDDSSELTIR.N	17688	787.84932	4	2.160	0.485	190.5	31/156
Ncam1	788	795	R.TPNHDGGK.H	3030	413.19638	2	2.159	0.719	481.8	11/14
Ncam1	596	606	K.TQPVREPSAPK.L	4380	605.33171	2	2.158	0.501	569.6	14/20
Ncam1	788	795	R.TPNHDGGK.H	2011	413.19622	2	2.157	0.735	279.0	9/14
Ncam1	584	595	K.GLGEISAATEFK.T	11900	611.81810	2	2.156	0.615	651.7	14/22
Ncam1	759	766	K.GKDM*EEGK.A	516	455.20313	2	2.156	0.105	519.7	11/14
Ncam1	181	188	K.KTDEGTYR.C	2574	485.23576	2	2.154	0.622	515.2	11/14
Ncam1	69	95	R.ISVVWNDDDSSTLTIYNANIDDAGIYK.C	16514	1001.48073	3	2.151	0.605	183.9	17/104
Ncam1	181	188	K.KTDEGTYR.C	1446	485.23576	2	2.150	0.643	249.6	9/14
Ncam1	767	782	K.AAFSKDESKEPIVEVR.T	8473	451.99132	4	2.149	0.652	490.0	32/90
Ncam1	759	766	K.GKDM*EEGK.A	2408	455.20285	2	2.147	0.180	524.3	11/14
Ncam1	759	766	K.GKDM*EEGK.A	1159	455.20283	2	2.147	0.230	553.3	10/14
Ncam1	555	572	K.EANM*EGIVTIM*GLKPETR.Y	22476	674.34014	3	2.147	0.738	514.2	22/68
Ncam1	759	766	K.GKDMEEGK.A	1257	447.20533	2	2.146	0.316	323.2	9/14
Ncam1	250	276	K.DGEPIENEEEDDEKHIFSDDSSELTIR.N	11757	787.84827	4	2.143	0.689	176.5	32/156
Ncam1	783	795	R.TEEERTPNHDGGK.H	493	490.55912	3	2.141	0.687	344.5	18/48
Ncam1	555	572	K.EANMEGIVTIM*GLKPETR.Y	12982	669.00777	3	2.141	0.579	759.7	28/68
Ncam1	355	363	K.TLDGHM*VVR.S	6127	522.26907	2	2.139	0.672	359.6	12/16
Ncam1	783	795	R.TEEERTPNHDGGK.H	3092	490.55905	3	2.137	0.570	288.3	18/48
Ncam1	250	276	K.DGEPIENEEEDDEKHIFSDDSSELTIR.N	22734	787.84879	4	2.136	0.581	225.1	29/156
Ncam1	767	782	K.AAFSKDESKEPIVEVR.T	8471	451.99132	4	2.136	0.613	351.4	27/90
Ncam1	555	572	K.EANMEGIVTIM*GLKPETR.Y	13230	669.00874	3	2.134	0.287	826.9	25/68
Ncam1	555	572	K.EANM*EGIVTIM*GLKPETR.Y	22383	674.34014	3	2.131	0.626	318.5	18/68
Ncam1	250	276	K.DGEPIENEEEDDEKHIFSDDSSELTIR.N	18507	787.84931	4	2.131	0.545	114.0	24/156
Ncam1	652	662	R.LPSGSDHVMLK.S	7935	395.20879	3	2.129	0.619	410.1	18/40
Ncam1	555	572	K.EANM*EGIVTIM*GLKPETR.Y	14038	674.34028	3	2.129	0.383	497.7	26/68
Ncam1	181	188	K.KTDEGTYR.C	2564	485.23576	2	2.123	0.586	451.7	10/14
Ncam1	534	539	K.YKAEWK.S	5049	412.71890	2	2.122	0.326	515.6	9/10
Ncam1	250	263	K.DGEPIENEEEDDEK.H	6087	824.32800	2	2.122	0.433	291.0	14/26
Ncam1	509	533	R.VEPYSSTAQVQFDEPEATGGVPILK.Y	18215	888.11622	3	2.120	0.473	372.4	23/96
Ncam1	759	766	K.GKDM*EEGK.A	4118	455.20299	2	2.120	0.219	593.4	11/14
Ncam1	788	795	R.TPNHDGGK.H	1443	413.19614	2	2.119	0.683	333.2	10/14
Ncam1	355	363	K.TLDGHM*VVR.S	6035	522.26904	2	2.119	0.604	309.8	11/16
Ncam1	759	766	K.GKDM*EEGK.A	792	455.20290	2	2.119	0.198	577.3	11/14
Ncam1	796	816	K.HTEPNETTPLTEPEKGPVETK.S	7720	778.71836	3	2.119	0.536	387.4	22/80
Ncam1	759	766	K.GKDM*EEGK.A	1162	455.20283	2	2.118	0.145	550.0	11/14
Ncam1	305	310	K.VFAKPK.I	4338	689.43451	1	2.117	0.540	683.6	8/10
Ncam1	759	766	K.GKDM*EEGK.A	151	455.20313	2	2.116	0.227	409.8	10/14
Ncam1	555	572	K.EANM*EGIVTIM*GLKPETR.Y	12309	674.34047	3	2.115	0.650	399.3	20/68
Ncam1	250	276	K.DGEPIENEEEDDEKHIFSDDSSELTIR.N	12529	787.84912	4	2.115	0.481	234.0	30/156
Ncam1	759	766	K.GKDM*EEGK.A	1070	455.20283	2	2.114	0.287	586.5	11/14
Ncam1	250	276	K.DGEPIENEEEDDEKHIFSDDSSELTIR.N	20231	787.84896	4	2.113	0.886	230.5	31/156
Ncam1	555	572	K.EANM*EGIVTIM*GLKPETR.Y	21301	674.34042	3	2.112	0.690	251.5	15/68
Ncam1	759	766	K.GKDMEEGK.A	893	447.20537	2	2.112	0.316	324.7	10/14
Ncam1	759	766	K.GKDM*EEGK.A	3340	455.20294	2	2.112	0.212	489.8	10/14
Ncam1	122	130	K.NAPTPQEFK.E	7039	516.26130	2	2.111	0.824	395.2	12/16
Ncam1	759	766	K.GKDM*EEGK.A	3074	455.20290	2	2.110	0.133	568.3	10/14
Ncam1	250	276	K.DGEPIENEEEDDEKHIFSDDSSELTIR.N	21812	787.84890	4	2.110	0.445	364.1	36/156
Ncam1	783	795	R.TEEERTPNHDGGK.H	1667	490.55894	3	2.109	0.513	583.2	22/48
Ncam1	534	539	K.YKAEWK.S	5442	412.71886	2	2.109	0.360	391.1	8/10
Ncam1	788	795	R.TPNHDGGK.H	3271	413.19641	2	2.107	0.602	368.6	10/14
Ncam1	555	572	K.EANM*EGIVTIMGLKPETR.Y	13619	669.00756	3	2.107	0.192	676.5	24/68
Ncam1	783	795	R.TEEERTPNHDGGK.H	1023	490.55895	3	2.107	0.664	512.3	23/48
Ncam1	555	572	K.EANM*EGIVTIM*GLKPETR.Y	20425	674.34010	3	2.105	0.605	348.5	19/68
Ncam1	788	795	R.TPNHDGGK.H	3145	413.19639	2	2.105	0.618	269.7	9/14
Ncam1	783	795	R.TEEERTPNHDGGK.H	3890	490.55911	3	2.103	0.595	341.6	19/48
Ncam1	348	354	R.NISSEEK.T	2305	403.69822	2	2.103	0.427	182.7	8/12
Ncam1	555	572	K.EANM*EGIVTIM*GLKPETR.Y	22632	674.34007	3	2.103	0.708	288.1	18/68
Ncam1	486	508	R.IGQESLEFILVQADTPSSPSIDR.V	17248	834.76305	3	2.102	0.356	356.0	21/88
Ncam1	250	276	K.DGEPIENEEEDDEKHIFSDDSSELTIR.N	12883	787.84883	4	2.101	0.414	369.5	34/156
Ncam1	788	795	R.TPNHDGGK.H	3053	413.19639	2	2.101	0.706	295.6	10/14
Ncam1	577	583	R.LAALNGK.G	6398	686.41999	1	2.100	0.488	304.0	9/12
Ncam1	181	188	K.KTDEGTYR.C	1438	485.23576	2	2.099	0.604	388.7	10/14
Ncam1	767	782	K.AAFSKDESKEPIVEVR.T	8641	451.99174	4	2.099	0.621	515.7	30/90
Ncam1	788	795	R.TPNHDGGK.H	2355	413.19628	2	2.098	0.645	444.0	11/14
Ncam1	218	249	R.QSIVNATANLGQSVTLVCDADGFPEPTM*SWTK.D	16844	1151.88122	3	2.098	0.659	181.0	19/124
Ncam1	355	363	K.TLDGHM*VVR.S	6149	522.26921	2	2.096	0.668	296.1	11/16
Ncam1	767	782	K.AAFSKDESKEPIVEVR.T	8358	451.99132	4	2.095	0.551	389.9	27/90
Ncam1	767	782	K.AAFSKDESKEPIVEVR.T	8364	451.99132	4	2.095	0.577	645.7	35/90
Ncam1	181	188	K.KTDEGTYR.C	2356	485.23575	2	2.094	0.554	504.8	11/14
Ncam1	796	810	K.HTEPNETTPLTEPEK.G	6953	574.94471	3	2.094	0.502	577.7	20/56
Ncam1	783	795	R.TEEERTPNHDGGK.H	3446	490.55910	3	2.092	0.652	481.2	22/48
Ncam1	788	795	R.TPNHDGGK.H	671	413.19650	2	2.091	0.690	438.8	11/14
Ncam1	181	188	K.KTDEGTYR.C	4265	485.23587	2	2.090	0.567	340.7	10/14
Ncam1	783	795	R.TEEERTPNHDGGK.H	1230	490.55895	3	2.090	0.490	462.2	22/48
Ncam1	767	782	K.AAFSKDESKEPIVEVR.T	8475	451.99128	4	2.090	0.442	485.3	28/90
Ncam1	250	276	K.DGEPIENEEEDDEKHIFSDDSSELTIR.N	19411	787.84921	4	2.088	0.588	244.4	35/156
Ncam1	783	795	R.TEEERTPNHDGGK.H	1565	490.55895	3	2.087	0.584	572.2	22/48
Ncam1	181	188	K.KTDEGTYR.C	2133	485.23572	2	2.084	0.578	507.2	11/14
Ncam1	534	539	K.YKAEWK.S	4957	412.71891	2	2.083	0.305	527.0	9/10
Ncam1	534	539	K.YKAEWK.S	4620	412.71893	2	2.080	0.376	383.2	8/10
Ncam1	355	363	K.TLDGHMVVR.S	7496	514.27205	2	2.080	0.659	638.4	12/16
Ncam1	348	354	R.NISSEEK.T	2058	403.69820	2	2.079	0.718	203.3	8/12
Ncam1	486	508	R.IGQESLEFILVQADTPSSPSIDR.V	17506	834.76327	3	2.079	0.684	175.6	15/88
Ncam1	625	633	K.QDDGGSPIR.H	5817	472.72571	2	2.078	0.553	114.4	9/16
Ncam1	811	832	K.GPVETKSEPPESEAKPAPTEVK.T	6558	577.54861	4	2.078	0.246	809.9	34/126
Ncam1	641	651	R.ALASEWKPEIR.L	10242	433.90636	3	2.077	0.572	217.2	17/40
Ncam1	203	217	K.DIQVIVNVPPTVQAR.Q	14080	824.97276	2	2.075	0.605	463.7	14/28
Ncam1	759	766	K.GKDM*EEGK.A	423	455.20316	2	2.075	0.285	499.6	10/14
Ncam1	555	572	K.EANM*EGIVTIM*GLKPETR.Y	21921	674.34016	3	2.072	0.616	485.1	23/68
Ncam1	759	766	K.GKDM*EEGK.A	3649	455.20295	2	2.071	0.206	500.9	10/14
Ncam1	534	539	K.YKAEWK.S	5233	412.71892	2	2.067	0.356	529.4	9/10
Ncam1	759	766	K.GKDMEEGK.A	1574	447.20531	2	2.065	0.182	391.0	10/14
Ncam1	788	795	R.TPNHDGGK.H	2703	413.19632	2	2.063	0.682	297.6	10/14
Ncam1	788	795	R.TPNHDGGK.H	3560	413.19651	2	2.062	0.690	331.4	10/14
Ncam1	250	276	K.DGEPIENEEEDDEKHIFSDDSSELTIR.N	18969	787.84928	4	2.058	0.835	154.0	31/156
Ncam1	596	606	K.TQPVREPSAPK.L	4383	605.33173	2	2.058	0.644	512.3	13/20
Ncam1	759	766	K.GKDM*EEGK.A	3999	455.20298	2	2.056	0.174	487.1	10/14
Ncam1	759	766	K.GKDM*EEGK.A	3937	455.20296	2	2.056	0.173	554.5	11/14
Ncam1	783	795	R.TEEERTPNHDGGK.H	4235	490.55908	3	2.055	0.494	392.4	19/48
Ncam1	181	188	K.KTDEGTYR.C	954	485.23575	2	2.053	0.694	248.3	8/14
Ncam1	509	533	R.VEPYSSTAQVQFDEPEATGGVPILK.Y	21924	888.11388	3	2.053	0.470	353.1	21/96
Ncam1	783	795	R.TEEERTPNHDGGK.H	1256	490.55896	3	2.052	0.654	243.9	16/48
Ncam1	759	766	K.GKDMEEGK.A	1512	447.20534	2	2.052	0.142	299.5	9/14
Ncam1	783	795	R.TEEERTPNHDGGK.H	1677	490.55894	3	2.052	0.522	481.8	22/48
Ncam1	796	810	K.HTEPNETTPLTEPEK.G	6954	574.94471	3	2.052	0.545	728.3	21/56
Ncam1	759	766	K.GKDMEEGK.A	1744	447.20531	2	2.051	0.222	301.8	9/14
Ncam1	250	276	K.DGEPIENEEEDDEKHIFSDDSSELTIR.N	19155	787.84938	4	2.051	0.703	143.3	28/156
Ncam1	555	572	K.EANM*EGIVTIM*GLKPETR.Y	20951	674.34015	3	2.050	0.627	376.0	19/68
Ncam1	783	795	R.TEEERTPNHDGGK.H	1209	490.55896	3	2.049	0.814	420.5	21/48
Ncam1	625	633	K.QDDGGSPIR.H	5136	472.72572	2	2.049	0.722	192.0	11/16
Ncam1	534	539	K.YKAEWK.S	4956	412.71891	2	2.043	0.364	508.0	9/10
Ncam1	250	276	K.DGEPIENEEEDDEKHIFSDDSSELTIR.N	22461	787.84882	4	2.043	0.729	131.7	26/156
Ncam1	783	795	R.TEEERTPNHDGGK.H	1227	490.55895	3	2.042	0.665	473.9	22/48
Ncam1	759	766	K.GKDM*EEGK.A	3777	455.20292	2	2.042	0.397	378.4	9/14
Ncam1	759	766	K.GKDM*EEGK.A	2962	455.20289	2	2.039	0.194	342.3	9/14
Ncam1	534	539	K.YKAEWK.S	4687	412.71894	2	2.038	0.329	509.6	9/10
Ncam1	759	766	K.GKDMEEGK.A	2740	447.20535	2	2.037	0.259	264.0	9/14
Ncam1	783	795	R.TEEERTPNHDGGK.H	2472	490.55896	3	2.036	0.540	282.2	18/48
Ncam1	759	766	K.GKDMEEGK.A	1635	447.20532	2	2.036	0.223	312.6	9/14
Ncam1	584	606	K.GLGEISAATEFKTQPVREPSAPK.L	11143	604.07428	4	2.036	0.748	208.4	31/132
Ncam1	783	795	R.TEEERTPNHDGGK.H	3996	490.55914	3	2.035	0.635	355.2	18/48
Ncam1	456	485	K.IYNTPSASYLEVTPDSENDFGNYNCTAVNR.I	13419	1137.83785	3	2.034	0.667	630.8	29/116
Ncam1	783	795	R.TEEERTPNHDGGK.H	3448	490.55910	3	2.034	0.557	284.4	16/48
Ncam1	607	619	K.LEGQM*GEDGNSIK.V	5749	1393.62798	1	2.033	0.677	147.3	13/24
Ncam1	625	633	K.QDDGGSPIR.H	4240	472.72501	2	2.031	0.698	178.1	11/16
Ncam1	181	188	K.KTDEGTYR.C	1321	485.23574	2	2.030	0.645	219.8	9/14
Ncam1	250	276	K.DGEPIENEEEDDEKHIFSDDSSELTIR.N	19652	787.84928	4	2.030	0.703	128.0	30/156
Ncam1	250	276	K.DGEPIENEEEDDEKHIFSDDSSELTIR.N	20598	787.84897	4	2.030	0.547	238.9	34/156
Ncam1	181	188	K.KTDEGTYR.C	1556	485.23578	2	2.027	0.552	300.3	9/14
Ncam1	250	276	K.DGEPIENEEEDDEKHIFSDDSSELTIR.N	22551	787.84880	4	2.027	0.488	406.8	40/156
Ncam1	62	68	K.LSPNQQR.I	2906	421.72753	2	2.026	0.712	184.3	9/12
Ncam1	759	766	K.GKDMEEGK.A	1079	447.20541	2	2.026	0.174	266.0	9/14
Ncam1	181	188	K.KTDEGTYR.C	2241	485.23572	2	2.023	0.701	399.5	10/14
Ncam1	69	95	R.ISVVWNDDDSSTLTIYNANIDDAGIYK.C	16512	1001.48073	3	2.022	0.760	161.6	16/104
Ncam1	181	188	K.KTDEGTYR.C	1205	485.23572	2	2.020	0.674	413.2	10/14
Ncam1	181	188	K.KTDEGTYR.C	2247	485.23572	2	2.014	0.645	182.2	8/14
Ncam1	788	795	R.TPNHDGGK.H	1879	413.19621	2	2.014	0.726	455.3	11/14
Ncam1	181	188	K.KTDEGTYR.C	1040	485.23574	2	2.013	0.643	293.5	9/14
Ncam1	625	633	K.QDDGGSPIR.H	5229	472.72571	2	2.009	0.759	183.4	11/16
Ncam1	641	651	R.ALASEWKPEIR.L	10866	433.90712	3	2.008	0.455	403.9	19/40
Ncam1	250	276	K.DGEPIENEEEDDEKHIFSDDSSELTIR.N	19874	787.84933	4	2.006	0.411	176.3	28/156
Ncam1	534	539	K.YKAEWK.S	4864	412.71891	2	2.006	0.314	556.5	9/10
Ncam1	759	766	K.GKDMEEGK.A	1458	447.20535	2	2.006	0.150	222.2	8/14
Ncam1	685	691	K.AAHFVFR.T	8362	424.23214	2	2.005	0.817	326.2	10/12
Ncam1	181	188	K.KTDEGTYR.C	1025	485.23574	2	2.004	0.561	171.1	8/14
Ncam1	788	795	R.TPNHDGGK.H	3465	413.19647	2	2.003	0.744	417.2	10/14
Ncam1	250	276	K.DGEPIENEEEDDEKHIFSDDSSELTIR.N	19271	787.84937	4	2.002	0.682	133.3	29/156
Ncam1	181	188	K.KTDEGTYR.C	1328	485.23574	2	2.002	0.599	313.6	9/14
Ncam1	486	508	R.IGQESLEFILVQADTPSSPSIDR.V	19185	834.76303	3	2.002	0.423	303.7	19/88
Ncam1	625	633	K.QDDGGSPIR.H	5437	472.72569	2	2.001	0.738	150.4	10/16
Ncam1	182	188	K.TDEGTYR.C	1249	421.18800	2	2.000	0.744	534.5	10/12
Ncam1	534	539	K.YKAEWK.S	5679	824.43056	1	1.999	0.481	509.2	8/10
Ncam1	534	539	K.YKAEWK.S	5230	412.71892	2	1.997	0.320	521.8	9/10
Ncam1	625	633	K.QDDGGSPIR.H	4958	472.72571	2	1.997	0.668	195.0	11/16
Ncam1	625	633	K.QDDGGSPIR.H	5234	472.72571	2	1.996	0.718	129.4	10/16
Ncam1	197	217	R.GEINFKDIQVIVNVPPTVQAR.Q	16518	779.76987	3	1.994	0.588	479.7	24/80
Ncam1	625	633	K.QDDGGSPIR.H	4469	472.72496	2	1.994	0.745	180.9	11/16
Ncam1	122	130	K.NAPTPQEFK.E	7027	516.26112	2	1.988	0.741	231.8	9/16
Ncam1	625	633	K.QDDGGSPIR.H	4281	472.72501	2	1.988	0.589	66.8	7/16
Ncam1	641	651	R.ALASEWKPEIR.L	10219	433.90641	3	1.983	0.449	320.8	19/40
Ncam1	348	354	R.NISSEEK.T	1734	403.69818	2	1.983	0.454	112.7	6/12
Ncam1	181	188	K.KTDEGTYR.C	1895	485.23574	2	1.981	0.656	401.2	10/14
Ncam1	181	188	K.KTDEGTYR.C	2023	485.23572	2	1.977	0.672	510.6	11/14
Ncam1	181	188	K.KTDEGTYR.C	2683	485.23575	2	1.976	0.599	409.2	10/14
Ncam1	181	188	K.KTDEGTYR.C	2810	485.23579	2	1.976	0.522	355.7	10/14
Ncam1	601	619	R.EPSAPKLEGQM*GEDGNSIK.V	7328	668.31813	3	1.972	0.597	355.9	21/72
Ncam1	788	795	R.TPNHDGGK.H	2947	413.19638	2	1.971	0.746	224.1	9/14
Ncam1	555	572	K.EANMEGIVTIMGLKPETR.Y	15549	663.67693	3	1.971	0.650	352.3	22/68
Ncam1	625	633	K.QDDGGSPIR.H	4676	472.72560	2	1.971	0.774	190.9	11/16
Ncam1	62	68	K.LSPNQQR.I	2330	421.72753	2	1.971	0.638	131.3	7/12
Ncam1	652	662	R.LPSGSDHVMLK.S	8057	395.20886	3	1.971	0.847	701.6	24/40
Ncam1	652	662	R.LPSGSDHVMLK.S	7991	395.20886	3	1.970	0.854	389.5	19/40
Ncam1	534	539	K.YKAEWK.S	5246	412.71892	2	1.970	0.157	498.8	9/10
Ncam1	759	766	K.GKDMEEGK.A	1810	447.20531	2	1.968	0.273	308.8	9/14
Ncam1	348	354	R.NISSEEK.T	3347	403.69837	2	1.968	0.541	185.2	8/12
Ncam1	759	766	K.GKDMEEGK.A	1860	447.20533	2	1.966	0.221	291.7	9/14
Ncam1	625	633	K.QDDGGSPIR.H	4244	472.72534	2	1.965	0.693	122.6	9/16
Ncam1	181	188	K.KTDEGTYR.C	1113	485.23572	2	1.965	0.476	332.9	10/14
Ncam1	625	633	K.QDDGGSPIR.H	5044	472.72571	2	1.964	0.750	161.8	11/16
Ncam1	534	539	K.YKAEWK.S	4862	412.71891	2	1.963	0.184	480.2	9/10
Ncam1	534	539	K.YKAEWK.S	5153	412.71891	2	1.963	0.119	483.3	9/10
Ncam1	157	161	R.DVILK.K	7604	587.37629	1	1.963	0.580	368.0	6/8
Ncam1	759	766	K.GKDMEEGK.A	2048	447.20533	2	1.962	0.241	241.1	8/14
Ncam1	442	455	R.DGQLLPSSNYSNIK.I	11067	768.38900	2	1.962	0.706	454.0	17/26
Ncam1	181	188	K.KTDEGTYR.C	2363	485.23575	2	1.960	0.666	195.4	8/14
Ncam1	534	539	K.YKAEWK.S	5046	412.71890	2	1.958	0.341	512.9	9/10
Ncam1	596	606	K.TQPVREPSAPK.L	4614	605.33348	2	1.958	0.554	340.2	11/20
Ncam1	534	539	K.YKAEWK.S	4775	412.71893	2	1.956	0.219	467.5	9/10
Ncam1	783	795	R.TEEERTPNHDGGK.H	4161	490.55912	3	1.956	0.543	367.0	18/48
Ncam1	685	691	K.AAHFVFR.T	8359	424.23214	2	1.955	0.827	389.3	11/12
Ncam1	348	354	R.NISSEEK.T	4099	403.69842	2	1.952	0.501	189.6	8/12
Ncam1	181	188	K.KTDEGTYR.C	2468	485.23575	2	1.951	0.718	190.2	8/14
Ncam1	534	539	K.YKAEWK.S	4770	412.71893	2	1.950	0.378	474.1	9/10
Ncam1	181	188	K.KTDEGTYR.C	776	485.23583	2	1.950	0.650	250.5	8/14
Ncam1	625	633	K.QDDGGSPIR.H	4584	472.72524	2	1.949	0.766	166.8	10/16
Ncam1	625	633	K.QDDGGSPIR.H	4356	472.72491	2	1.949	0.745	150.8	10/16
Ncam1	625	633	K.QDDGGSPIR.H	5137	472.72572	2	1.946	0.718	140.5	10/16
Ncam1	783	795	R.TEEERTPNHDGGK.H	1324	490.55897	3	1.946	0.561	539.2	22/48
Ncam1	540	549	K.SLGEESWHFK.W	9979	407.19636	3	1.946	0.406	243.6	16/36
Ncam1	759	766	K.GKDMEEGK.A	1691	447.20531	2	1.943	0.187	228.6	8/14
Ncam1	348	354	R.NISSEEK.T	3699	403.69840	2	1.943	0.537	144.6	7/12
Ncam1	348	354	R.NISSEEK.T	2572	403.69828	2	1.940	0.607	186.6	8/12
Ncam1	625	633	K.QDDGGSPIR.H	5441	472.72569	2	1.939	0.707	130.2	10/16
Ncam1	625	633	K.QDDGGSPIR.H	4840	472.72569	2	1.936	0.704	165.4	11/16
Ncam1	796	816	K.HTEPNETTPLTEPEKGPVETK.S	21807	778.72122	3	1.935	0.498	267.6	17/80
Ncam1	776	782	K.EPIVEVR.T	8451	421.24262	2	1.934	0.881	374.7	9/12
Ncam1	486	508	R.IGQESLEFILVQADTPSSPSIDR.V	21068	834.76330	3	1.933	0.411	409.1	22/88
Ncam1	796	810	K.HTEPNETTPLTEPEK.G	6955	574.94471	3	1.933	0.670	530.9	21/56
Ncam1	685	691	K.AAHFVFR.T	8242	424.23213	2	1.932	0.696	387.9	11/12
Ncam1	181	188	K.KTDEGTYR.C	2470	485.23575	2	1.931	0.618	175.3	8/14
Ncam1	759	766	K.GKDMEEGK.A	1303	447.20535	2	1.930	0.212	226.2	8/14
Ncam1	456	485	K.IYNTPSASYLEVTPDSENDFGNYNCTAVNR.I	13324	1137.83799	3	1.928	0.700	319.9	25/116
Ncam1	181	188	K.KTDEGTYR.C	1781	485.23576	2	1.925	0.571	325.8	9/14
Ncam1	652	662	R.LPSGSDHVM*LK.S	7546	400.54142	3	1.925	0.728	172.0	14/40
Ncam1	625	633	K.QDDGGSPIR.H	5672	472.72565	2	1.924	0.148	169.5	10/16
Ncam1	348	354	R.NISSEEK.T	3472	403.69837	2	1.922	0.501	141.1	7/12
Ncam1	348	354	R.NISSEEK.T	1625	403.69819	2	1.920	0.289	144.5	7/12
Ncam1	348	354	R.NISSEEK.T	2361	403.69823	2	1.918	0.614	193.9	8/12
Ncam1	625	633	K.QDDGGSPIR.H	5045	472.72571	2	1.917	0.676	120.5	9/16
Ncam1	122	130	K.NAPTPQEFK.E	7137	516.26115	2	1.912	0.766	251.5	10/16
Ncam1	555	572	K.EANM*EGIVTIM*GLKPETR.Y	12511	674.33992	3	1.911	0.641	438.1	21/68
Ncam1	486	508	R.IGQESLEFILVQADTPSSPSIDR.V	22009	834.76271	3	1.911	0.379	245.8	20/88
Ncam1	534	539	K.YKAEWK.S	5141	412.71891	2	1.911	0.255	495.8	9/10
Ncam1	625	633	K.QDDGGSPIR.H	4860	472.72569	2	1.911	0.737	164.5	11/16
Ncam1	772	782	K.DESKEPIVEVR.T	8318	434.22965	3	1.910	0.620	364.5	18/40
Ncam1	759	766	K.GKDM*EEGK.A	3888	455.20295	2	1.909	0.226	487.1	10/14
Ncam1	348	354	R.NISSEEK.T	1504	403.69819	2	1.906	0.370	234.7	9/12
Ncam1	625	633	K.QDDGGSPIR.H	5321	472.72571	2	1.904	0.714	148.0	10/16
Ncam1	759	766	K.GKDMEEGK.A	2186	447.20535	2	1.902	0.239	365.5	10/14
Ncam1	348	354	R.NISSEEK.T	1394	403.69817	2	1.899	0.446	142.5	7/12
Ncam1	62	68	K.LSPNQQR.I	1985	421.72751	2	1.897	0.520	234.7	9/12
Ncam1	348	354	R.NISSEEK.T	3144	403.69835	2	1.895	0.575	153.7	7/12
Ncam1	625	633	K.QDDGGSPIR.H	5556	472.72568	2	1.894	0.663	132.1	9/16
Ncam1	550	554	K.WYDAK.E	5691	682.32041	1	1.893	0.325	335.6	6/8
Ncam1	534	539	K.YKAEWK.S	5334	412.71891	2	1.889	0.159	385.8	8/10
Ncam1	181	188	K.KTDEGTYR.C	507	485.23606	2	1.888	0.638	384.8	10/14
Ncam1	759	766	K.GKDM*EEGK.A	49	455.20315	2	1.888	0.254	378.1	10/14
Ncam1	788	795	R.TPNHDGGK.H	518	413.19639	2	1.886	0.628	250.1	9/14
Ncam1	181	188	K.KTDEGTYR.C	3024	485.23580	2	1.886	0.615	481.9	11/14
Ncam1	783	795	R.TEEERTPNHDGGK.H	494	490.55912	3	1.885	0.729	338.2	18/48
Ncam1	625	633	K.QDDGGSPIR.H	4400	472.72494	2	1.882	0.520	148.2	10/16
Ncam1	625	633	K.QDDGGSPIR.H	4952	472.72571	2	1.879	0.696	125.7	9/16
Ncam1	783	795	R.TEEERTPNHDGGK.H	2736	490.55897	3	1.878	0.549	373.2	19/48
Ncam1	181	188	K.KTDEGTYR.C	1902	485.23574	2	1.878	0.555	244.7	9/14
Ncam1	62	68	K.LSPNQQR.I	2561	421.72755	2	1.878	0.545	182.7	9/12
Ncam1	534	539	K.YKAEWK.S	4682	412.71894	2	1.878	0.280	389.1	8/10
Ncam1	759	766	K.GKDMEEGK.A	2414	447.20529	2	1.877	0.236	290.6	9/14
Ncam1	759	766	K.GKDM*EEGK.A	349	455.20316	2	1.877	0.227	462.4	10/14
Ncam1	534	539	K.YKAEWK.S	5325	412.71891	2	1.875	0.314	509.7	9/10
Ncam1	555	572	K.EANM*EGIVTIM*GLKPETR.Y	21408	674.34028	3	1.871	0.583	279.0	15/68
Ncam1	69	95	R.ISVVWNDDDSSTLTIYNANIDDAGIYK.C	16388	1001.48079	3	1.870	0.672	428.8	22/104
Ncam1	607	619	K.LEGQM*GEDGNSIK.V	5394	697.31648	2	1.864	0.566	869.2	14/24
Ncam1	759	766	K.GKDMEEGK.A	2537	447.20532	2	1.859	0.226	279.2	9/14
Ncam1	534	539	K.YKAEWK.S	5438	412.71886	2	1.858	0.309	478.0	9/10
Ncam1	783	795	R.TEEERTPNHDGGK.H	3054	490.55904	3	1.854	0.587	426.7	19/48
Ncam1	203	217	K.DIQVIVNVPPTVQAR.Q	14461	824.97267	2	1.854	0.625	427.1	14/28
Ncam1	157	162	R.DVILKK.D	6109	358.23908	2	1.850	0.318	402.9	9/10
Ncam1	577	583	R.LAALNGK.G	6384	686.41999	1	1.849	0.505	308.7	9/12
Ncam1	620	624	K.VNLIK.Q	7643	586.39202	1	1.849	0.373	325.0	6/8
Ncam1	155	161	K.GRDVILK.K	6362	400.75316	2	1.849	0.437	484.2	9/12
Ncam1	759	766	K.GKDMEEGK.A	1965	447.20534	2	1.849	0.146	304.8	9/14
Ncam1	625	633	K.QDDGGSPIR.H	4360	472.72490	2	1.849	0.743	169.0	11/16
Ncam1	181	188	K.KTDEGTYR.C	864	485.23579	2	1.848	0.732	172.8	7/14
Ncam1	534	539	K.YKAEWK.S	5553	412.71880	2	1.848	0.336	512.8	9/10
Ncam1	534	539	K.YKAEWK.S	5565	412.71880	2	1.848	0.185	382.7	8/10
Ncam1	625	633	K.QDDGGSPIR.H	5327	472.72571	2	1.847	0.555	154.0	11/16
Ncam1	641	651	R.ALASEWKPEIR.L	10121	433.90627	3	1.844	0.309	424.6	20/40
Ncam1	555	572	K.EANM*EGIVTIM*GLKPETR.Y	21825	674.34023	3	1.841	0.407	411.1	19/68
Ncam1	625	633	K.QDDGGSPIR.H	4516	472.72495	2	1.840	0.593	137.4	9/16
Ncam1	607	619	K.LEGQM*GEDGNSIK.V	5736	697.31500	2	1.839	0.532	1244.6	17/24
Ncam1	197	202	R.GEINFK.D	7322	354.18961	2	1.839	0.559	362.0	9/10
Ncam1	355	363	K.TLDGHM*VVR.S	6153	522.26921	2	1.834	0.346	367.6	11/16
Ncam1	157	162	R.DVILKK.D	6057	358.23905	2	1.834	0.431	409.2	9/10
Ncam1	783	795	R.TEEERTPNHDGGK.H	4232	490.55908	3	1.830	0.549	358.3	19/48
Ncam1	181	188	K.KTDEGTYR.C	1045	485.23573	2	1.830	0.707	444.4	10/14
Ncam1	788	795	R.TPNHDGGK.H	3910	413.19655	2	1.827	0.491	355.3	10/14
Ncam1	555	572	K.EANM*EGIVTIM*GLKPETR.Y	22739	674.34001	3	1.826	0.720	411.9	20/68
Ncam1	348	354	R.NISSEEK.T	2454	403.69824	2	1.825	0.607	185.8	8/12
Ncam1	181	188	K.KTDEGTYR.C	2796	485.23579	2	1.824	0.572	287.6	8/14
Ncam1	555	572	K.EANM*EGIVTIM*GLKPETR.Y	14039	674.34028	3	1.823	0.322	351.8	20/68
Ncam1	555	572	K.EANM*EGIVTIM*GLKPETR.Y	20496	674.34018	3	1.823	0.614	345.4	19/68
Ncam1	534	539	K.YKAEWK.S	5322	412.71891	2	1.823	0.104	510.1	9/10
Ncam1	783	795	R.TEEERTPNHDGGK.H	2278	490.55894	3	1.822	0.544	396.4	19/48
Ncam1	759	766	K.GKDMEEGK.A	2322	447.20528	2	1.820	0.262	308.1	9/14
Ncam1	759	766	K.GKDMEEGK.A	2073	447.20534	2	1.820	0.242	296.8	9/14
Ncam1	534	539	K.YKAEWK.S	4972	412.71891	2	1.819	0.328	365.4	8/10
Ncam1	625	633	K.QDDGGSPIR.H	4768	472.72565	2	1.819	0.713	144.9	10/16
Ncam1	348	354	R.NISSEEK.T	3267	403.69837	2	1.817	0.631	233.4	9/12
Ncam1	157	161	R.DVILK.K	7485	587.37629	1	1.817	0.573	386.2	6/8
Ncam1	534	539	K.YKAEWK.S	4756	412.71892	2	1.815	0.334	377.9	8/10
Ncam1	625	633	K.QDDGGSPIR.H	5680	472.72565	2	1.814	0.543	130.6	9/16
Ncam1	181	188	K.KTDEGTYR.C	1390	485.23575	2	1.809	0.701	182.0	8/14
Ncam1	759	766	K.GKDM*EEGK.A	68	455.20315	2	1.808	0.172	320.6	9/14
Ncam1	759	766	K.GKDMEEGK.A	2645	447.20536	2	1.806	0.202	289.3	9/14
Ncam1	182	188	K.TDEGTYR.C	1606	421.18804	2	1.805	0.931	553.3	11/12
Ncam1	555	572	K.EANM*EGIVTIM*GLKPETR.Y	13432	674.34032	3	1.804	0.597	429.5	23/68
Ncam1	596	606	K.TQPVREPSAPK.L	5291	605.33364	2	1.804	0.676	216.3	11/20
Ncam1	534	539	K.YKAEWK.S	5555	412.71880	2	1.803	0.239	396.1	8/10
Ncam1	759	766	K.GKDMEEGK.A	2303	447.20528	2	1.802	0.253	175.9	7/14
Ncam1	348	354	R.NISSEEK.T	1785	403.69818	2	1.800	0.559	187.0	8/12
Ncam1	759	766	K.GKDMEEGK.A	2765	447.20537	2	1.795	0.215	252.3	9/14
Ncam1	550	554	K.WYDAK.E	5804	682.32009	1	1.794	0.389	334.3	6/8
Ncam1	348	354	R.NISSEEK.T	1081	403.69822	2	1.794	0.548	128.6	7/12
Ncam1	348	354	R.NISSEEK.T	4089	403.69842	2	1.786	0.558	193.2	8/12
Ncam1	826	832	K.PAPTEVK.T	4362	371.21016	2	1.786	0.627	352.7	9/12
Ncam1	555	572	K.EANMEGIVTIMGLKPETR.Y	15647	663.67693	3	1.786	0.509	366.4	22/68
Ncam1	69	95	R.ISVVWNDDDSSTLTIYNANIDDAGIYK.C	16396	1001.48079	3	1.786	0.190	231.5	17/104
Ncam1	540	549	K.SLGEESWHFK.W	9968	407.19636	3	1.781	0.647	157.8	15/36
Ncam1	652	662	R.LPSGSDHVM*LK.S	7116	400.54061	3	1.781	0.663	234.4	15/40
Ncam1	348	354	R.NISSEEK.T	4053	403.69843	2	1.781	0.445	185.5	8/12
Ncam1	788	795	R.TPNHDGGK.H	3245	413.19646	2	1.778	0.637	385.9	10/14
Ncam1	157	162	R.DVILKK.D	5941	358.23904	2	1.777	0.308	445.8	9/10
Ncam1	181	188	K.KTDEGTYR.C	1627	485.23578	2	1.774	0.501	259.3	9/14
Ncam1	555	572	K.EANM*EGIVTIM*GLKPETR.Y	21702	674.34001	3	1.772	0.598	407.7	21/68
Ncam1	348	354	R.NISSEEK.T	1167	403.69821	2	1.772	0.452	163.8	7/12
Ncam1	348	354	R.NISSEEK.T	2914	403.69832	2	1.770	0.532	148.8	7/12
Ncam1	456	485	K.IYNTPSASYLEVTPDSENDFGNYNCTAVNR.I	13417	1137.83795	3	1.770	0.678	326.8	30/116
Ncam1	182	188	K.TDEGTYR.C	1405	421.18801	2	1.768	0.884	232.9	8/12
Ncam1	753	758	K.AGPGAK.G	947	500.28303	1	1.767	0.208	177.8	6/10
Ncam1	788	795	R.TPNHDGGK.H	3795	413.19653	2	1.765	0.543	210.2	9/14
Ncam1	550	554	K.WYDAK.E	5926	682.32006	1	1.765	0.397	392.6	6/8
Ncam1	534	539	K.YKAEWK.S	5138	412.71891	2	1.763	0.307	494.4	9/10
Ncam1	157	161	R.DVILK.K	7598	587.37629	1	1.760	0.641	355.5	6/8
Ncam1	348	354	R.NISSEEK.T	3294	403.69837	2	1.759	0.458	180.4	8/12
Ncam1	157	162	R.DVILKK.D	5814	358.23911	2	1.757	0.255	448.6	9/10
Ncam1	555	572	K.EANM*EGIVTIM*GLKPETR.Y	22721	674.34008	3	1.754	0.384	226.3	16/68
Ncam1	625	633	K.QDDGGSPIR.H	4585	472.72524	2	1.754	0.639	167.3	10/16
Ncam1	348	354	R.NISSEEK.T	3385	403.69837	2	1.748	0.501	138.4	7/12
Ncam1	641	651	R.ALASEWKPEIR.L	10200	433.90638	3	1.747	0.186	260.3	18/40
Ncam1	788	795	R.TPNHDGGK.H	3660	413.19651	2	1.746	0.648	216.0	8/14
Ncam1	368	374	R.VSSLTLK.S	8219	374.23366	2	1.746	0.691	573.1	10/12
Ncam1	652	662	R.LPSGSDHVMLK.S	8105	395.20885	3	1.745	0.877	459.2	20/40
Ncam1	348	354	R.NISSEEK.T	3923	403.69842	2	1.744	0.350	179.9	8/12
Ncam1	555	572	K.EANM*EGIVTIM*GLKPETR.Y	18927	674.34034	3	1.744	0.524	458.9	19/68
Ncam1	62	68	K.LSPNQQR.I	2217	421.72751	2	1.743	0.566	228.0	9/12
Ncam1	197	202	R.GEINFK.D	7321	354.18961	2	1.740	0.473	308.4	8/10
Ncam1	555	572	K.EANM*EGIVTIM*GLKPETR.Y	13393	674.34033	3	1.738	0.452	381.4	23/68
Ncam1	348	354	R.NISSEEK.T	1942	403.69820	2	1.738	0.653	191.1	8/12
Ncam1	197	202	R.GEINFK.D	7437	354.18962	2	1.737	0.502	242.6	7/10
Ncam1	368	374	R.VSSLTLK.S	8012	374.23305	2	1.736	0.860	518.2	10/12
Ncam1	281	293	K.NDEAEYVCIAENK.A	9197	518.89700	3	1.734	0.593	206.9	17/48
Ncam1	596	606	K.TQPVREPSAPK.L	4715	605.33375	2	1.730	0.737	249.7	11/20
Ncam1	368	374	R.VSSLTLK.S	8104	374.23322	2	1.721	0.982	541.7	10/12
Ncam1	157	161	R.DVILK.K	7625	587.37627	1	1.721	0.648	308.9	6/8
Ncam1	625	633	K.QDDGGSPIR.H	5320	472.72571	2	1.719	0.711	163.1	11/16
Ncam1	348	354	R.NISSEEK.T	1558	403.69819	2	1.717	0.525	195.4	8/12
Ncam1	348	363	R.NISSEEKTLDGHM*VVR.S	7347	610.97233	3	1.716	0.654	364.2	23/60
Ncam1	817	832	K.SEPPESEAKPAPTEVK.T	6355	565.95207	3	1.712	0.460	171.1	20/60
Ncam1	555	572	K.EANM*EGIVTIM*GLKPETR.Y	18680	674.34051	3	1.710	0.327	547.5	21/68
Ncam1	783	795	R.TEEERTPNHDGGK.H	2166	490.55893	3	1.709	0.441	254.4	17/48
Ncam1	540	549	K.SLGEESWHFK.W	10081	407.19636	3	1.709	0.721	167.6	16/36
Ncam1	181	188	K.KTDEGTYR.C	1265	485.23572	2	1.708	0.616	249.9	8/14
Ncam1	534	539	K.YKAEWK.S	4856	412.71892	2	1.706	0.174	484.3	9/10
Ncam1	62	68	K.LSPNQQR.I	2445	421.72754	2	1.706	0.555	193.0	9/12
Ncam1	826	832	K.PAPTEVK.T	4342	371.21016	2	1.705	0.727	336.8	9/12
Ncam1	534	539	K.YKAEWK.S	5062	412.71890	2	1.705	0.216	483.6	9/10
Ncam1	625	633	K.QDDGGSPIR.H	5142	472.72572	2	1.701	0.670	154.0	10/16
Ncam1	181	188	K.KTDEGTYR.C	2010	485.23572	2	1.699	0.552	273.5	10/14
Ncam1	442	455	R.DGQLLPSSNYSNIK.I	10637	768.38659	2	1.698	0.513	296.5	14/26
Ncam1	555	572	K.EANM*EGIVTIM*GLKPETR.Y	21049	674.34021	3	1.696	0.573	273.9	16/68
Ncam1	157	162	R.DVILKK.D	6172	358.23920	2	1.695	0.360	418.6	9/10
Ncam1	555	572	K.EANM*EGIVTIM*GLKPETR.Y	19461	674.34028	3	1.694	0.541	221.0	15/68
Ncam1	783	795	R.TEEERTPNHDGGK.H	649	490.55912	3	1.690	0.517	327.5	18/48
Ncam1	833	842	K.TVPNDATQTK.E	5523	537.77551	2	1.689	0.707	140.0	9/18
Ncam1	555	572	K.EANM*EGIVTIM*GLKPETR.Y	14063	674.34027	3	1.688	0.561	347.7	24/68
Ncam1	62	68	K.LSPNQQR.I	2216	421.72751	2	1.688	0.544	184.4	9/12
Ncam1	348	354	R.NISSEEK.T	3541	403.69838	2	1.687	0.588	239.1	9/12
Ncam1	555	572	K.EANMEGIVTIM*GLKPETR.Y	13111	669.00778	3	1.683	0.108	303.0	14/68
Ncam1	348	354	R.NISSEEK.T	2968	403.69832	2	1.683	0.497	178.2	8/12
Ncam1	348	354	R.NISSEEK.T	1267	403.69818	2	1.682	0.449	146.3	7/12
Ncam1	534	539	K.YKAEWK.S	4597	412.71894	2	1.681	0.242	398.7	8/10
Ncam1	625	633	K.QDDGGSPIR.H	4633	472.72552	2	1.679	0.634	117.6	9/16
Ncam1	181	188	K.KTDEGTYR.C	937	485.23576	2	1.677	0.586	335.4	9/14
Ncam1	555	572	K.EANMEGIVTIMGLKPETR.Y	15556	663.67688	3	1.677	0.320	473.7	24/68
Ncam1	348	354	R.NISSEEK.T	3162	403.69836	2	1.676	0.567	232.4	9/12
Ncam1	348	354	R.NISSEEK.T	1597	403.69817	2	1.675	0.627	154.3	7/12
Ncam1	625	633	K.QDDGGSPIR.H	5785	472.72570	2	1.675	0.561	117.5	9/16
Ncam1	601	606	R.EPSAPK.L	2341	628.33064	1	1.674	0.313	149.0	8/10
Ncam1	753	758	K.AGPGAK.G	614	500.28329	1	1.673	0.332	324.6	8/10
Ncam1	157	162	R.DVILKK.D	6056	358.23905	2	1.671	0.342	345.2	8/10
Ncam1	652	662	R.LPSGSDHVM*LK.S	7118	400.54061	3	1.670	0.643	258.8	17/40
Ncam1	540	549	K.SLGEESWHFK.W	10120	407.19636	3	1.670	0.642	152.0	15/36
Ncam1	550	554	K.WYDAK.E	5943	682.32008	1	1.669	0.325	381.3	6/8
Ncam1	155	161	K.GRDVILK.K	6371	400.75316	2	1.669	0.592	499.1	9/12
Ncam1	620	624	K.VNLIK.Q	7715	586.39203	1	1.664	0.387	327.5	6/8
Ncam1	348	354	R.NISSEEK.T	2533	403.69827	2	1.663	0.502	110.1	6/12
Ncam1	753	758	K.AGPGAK.G	2475	500.28305	1	1.661	0.225	186.2	6/10
Ncam1	348	354	R.NISSEEK.T	3860	403.69841	2	1.658	0.605	225.9	9/12
Ncam1	181	188	K.KTDEGTYR.C	2695	485.23575	2	1.657	0.439	222.2	8/14
Ncam1	181	188	K.KTDEGTYR.C	1786	485.23576	2	1.656	0.571	238.3	9/14
Ncam1	122	130	K.NAPTPQEFK.E	7045	516.26113	2	1.653	0.822	271.8	10/16
Ncam1	348	354	R.NISSEEK.T	1213	403.69818	2	1.652	0.578	115.4	6/12
Ncam1	157	162	R.DVILKK.D	5878	358.23901	2	1.651	0.155	405.3	9/10
Ncam1	753	758	K.AGPGAK.G	914	500.28305	1	1.650	0.274	312.4	7/10
Ncam1	157	162	R.DVILKK.D	5990	358.23906	2	1.649	0.569	261.7	7/10
Ncam1	456	485	K.IYNTPSASYLEVTPDSENDFGNYNCTAVNR.I	13199	1137.83775	3	1.647	0.617	199.7	24/116
Ncam1	540	549	K.SLGEESWHFK.W	9723	407.19610	3	1.645	0.638	137.3	14/36
Ncam1	62	68	K.LSPNQQR.I	1755	421.72752	2	1.643	0.623	214.9	9/12
Ncam1	620	624	K.VNLIK.Q	7603	586.39193	1	1.642	0.352	291.7	6/8
Ncam1	753	758	K.AGPGAK.G	1000	500.28303	1	1.641	0.326	272.5	7/10
Ncam1	625	633	K.QDDGGSPIR.H	5561	472.72568	2	1.638	0.676	133.5	10/16
Ncam1	550	554	K.WYDAK.E	5826	682.32008	1	1.633	0.348	324.3	6/8
Ncam1	550	554	K.WYDAK.E	5578	682.32080	1	1.633	0.302	307.8	6/8
Ncam1	181	188	K.KTDEGTYR.C	2911	485.23579	2	1.632	0.511	370.9	10/14
Ncam1	550	554	K.WYDAK.E	5596	682.32072	1	1.632	0.284	356.9	6/8
Ncam1	62	68	K.LSPNQQR.I	3963	421.72768	2	1.622	0.501	205.5	9/12
Ncam1	181	188	K.KTDEGTYR.C	1672	485.23578	2	1.619	0.531	226.4	7/14
Ncam1	625	633	K.QDDGGSPIR.H	5446	472.72569	2	1.618	0.592	149.1	10/16
Ncam1	788	795	R.TPNHDGGK.H	4024	413.19658	2	1.614	0.625	277.9	10/14
Ncam1	197	202	R.GEINFK.D	7438	354.18962	2	1.611	0.430	354.7	8/10
Ncam1	550	554	K.WYDAK.E	6100	682.32026	1	1.608	0.266	253.8	6/8
Ncam1	348	354	R.NISSEEK.T	1968	403.69820	2	1.606	0.301	137.7	7/12
Ncam1	759	766	K.GKDM*EEGK.A	251	455.20315	2	1.605	0.129	262.1	8/14
Ncam1	62	68	K.LSPNQQR.I	2560	421.72755	2	1.604	0.559	188.7	9/12
Ncam1	348	354	R.NISSEEK.T	3256	403.69837	2	1.602	0.577	147.6	7/12
Ncam1	348	354	R.NISSEEK.T	2633	403.69830	2	1.601	0.522	138.4	7/12
Ncam1	368	374	R.VSSLTLK.S	8127	374.23325	2	1.601	0.943	342.8	8/12
Ncam1	348	354	R.NISSEEK.T	3530	403.69838	2	1.600	0.568	238.1	9/12
Ncam1	181	188	K.KTDEGTYR.C	854	485.23579	2	1.600	0.278	298.6	9/14
Ncam1	753	758	K.AGPGAK.G	1397	500.28307	1	1.598	0.235	328.2	8/10
Ncam1	833	842	K.TVPNDATQTK.E	5624	537.77554	2	1.596	0.615	82.1	8/18
Ncam1	348	354	R.NISSEEK.T	3190	403.69837	2	1.596	0.496	142.9	7/12
Ncam1	305	310	K.VFAKPK.I	4282	689.43451	1	1.592	0.505	446.2	8/10
Ncam1	625	633	K.QDDGGSPIR.H	4769	472.72565	2	1.591	0.574	89.6	8/16
Ncam1	348	354	R.NISSEEK.T	2517	403.69827	2	1.589	0.607	248.1	9/12
Ncam1	182	188	K.TDEGTYR.C	1236	421.18800	2	1.585	0.798	301.7	8/12
Ncam1	685	691	K.AAHFVFR.T	8255	847.45631	1	1.584	0.634	305.7	7/12
Ncam1	181	188	K.KTDEGTYR.C	3031	485.23580	2	1.580	0.424	279.6	8/14
Ncam1	62	68	K.LSPNQQR.I	1642	421.72753	2	1.579	0.389	192.8	8/12
Ncam1	534	539	K.YKAEWK.S	5670	824.43056	1	1.576	0.437	544.5	8/10
Ncam1	157	161	R.DVILK.K	7514	587.37629	1	1.576	0.519	361.5	6/8
Ncam1	182	188	K.TDEGTYR.C	1323	421.18801	2	1.575	0.909	438.0	10/12
Ncam1	62	68	K.LSPNQQR.I	2100	421.72751	2	1.574	0.494	267.0	10/12
Ncam1	62	68	K.LSPNQQR.I	4316	421.72772	2	1.574	0.651	233.5	10/12
Ncam1	753	758	K.AGPGAK.G	1261	500.28305	1	1.570	0.258	254.3	7/10
Ncam1	348	354	R.NISSEEK.T	3447	403.69838	2	1.567	0.515	181.9	8/12
Ncam1	62	68	K.LSPNQQR.I	4310	421.72772	2	1.565	0.656	194.5	9/12
Ncam1	348	354	R.NISSEEK.T	2688	403.69830	2	1.563	0.585	187.7	8/12
Ncam1	753	758	K.AGPGAK.G	1092	500.28303	1	1.562	0.241	266.0	7/10
Ncam1	62	68	K.LSPNQQR.I	2910	421.72753	2	1.562	0.568	145.8	8/12
Ncam1	596	606	K.TQPVREPSAPK.L	4832	605.33373	2	1.561	0.610	178.1	10/20
Ncam1	753	758	K.AGPGAK.G	2146	500.28304	1	1.556	0.274	168.7	6/10
Ncam1	753	758	K.AGPGAK.G	1932	500.28305	1	1.556	0.282	147.2	6/10
Ncam1	753	758	K.AGPGAK.G	825	500.28309	1	1.554	0.266	373.9	8/10
Ncam1	62	68	K.LSPNQQR.I	5307	421.72776	2	1.551	0.523	193.3	9/12
Ncam1	181	188	K.KTDEGTYR.C	1516	485.23579	2	1.551	0.451	218.2	7/14
Ncam1	348	354	R.NISSEEK.T	3070	403.69833	2	1.547	0.498	187.9	8/12
Ncam1	62	68	K.LSPNQQR.I	2565	421.72755	2	1.543	0.421	170.2	8/12
Ncam1	182	188	K.TDEGTYR.C	1436	421.18801	2	1.540	0.595	466.9	9/12
Ncam1	753	758	K.AGPGAK.G	1128	500.28304	1	1.537	0.233	183.4	6/10
Ncam1	550	554	K.WYDAK.E	5711	682.32029	1	1.537	0.358	383.4	6/8
Ncam1	753	758	K.AGPGAK.G	2872	500.28311	1	1.536	0.258	135.0	5/10
Ncam1	368	374	R.VSSLTLK.S	8222	374.23366	2	1.534	0.662	393.3	8/12
Ncam1	753	758	K.AGPGAK.G	1494	500.28307	1	1.530	0.319	198.3	6/10
Ncam1	157	161	R.DVILK.K	7482	587.37629	1	1.524	0.711	379.4	6/8
Ncam1	776	782	K.EPIVEVR.T	8568	421.24262	2	1.522	0.781	292.2	8/12
Ncam1	534	539	K.YKAEWK.S	4594	412.71894	2	1.522	0.139	383.3	8/10
Ncam1	62	68	K.LSPNQQR.I	3020	421.72754	2	1.521	0.427	260.9	10/12
Ncam1	62	68	K.LSPNQQR.I	3434	421.72764	2	1.521	0.385	182.7	9/12
Ncam1	181	188	K.KTDEGTYR.C	2672	485.23575	2	1.517	0.458	151.6	7/14
Ncam1	62	68	K.LSPNQQR.I	2215	421.72751	2	1.517	0.501	194.5	9/12
Ncam1	62	68	K.LSPNQQR.I	2446	421.72754	2	1.514	0.477	198.2	9/12
Ncam1	348	354	R.NISSEEK.T	1331	403.69818	2	1.514	0.519	143.3	7/12
Ncam1	348	354	R.NISSEEK.T	4221	403.69851	2	1.513	0.252	201.4	8/12
Ncam1	348	354	R.NISSEEK.T	2650	403.69830	2	1.513	0.490	118.4	6/12
Ncam1	634	638	R.HYLVK.Y	4409	659.38728	1	1.511	0.526	295.4	6/8
Ncam1	753	758	K.AGPGAK.G	1287	500.28305	1	1.511	0.252	189.9	6/10
Ncam1	753	758	K.AGPGAK.G	1732	500.28305	1	1.511	0.189	143.2	5/10
Ncam1	348	354	R.NISSEEK.T	3437	403.69838	2	1.510	0.589	182.4	8/12
Ncam1	620	624	K.VNLIK.Q	7677	586.39203	1	1.503	0.200	305.9	6/8
Ncam1	62	68	K.LSPNQQR.I	3526	421.72764	2	1.502	0.394	199.0	9/12
Ncam1	197	202	R.GEINFK.D	7329	354.18961	2	1.502	0.529	259.1	7/10
Ncam1	62	68	K.LSPNQQR.I	3021	421.72754	2	1.501	0.394	189.4	9/12
Ncam1	753	758	K.AGPGAK.G	1836	500.28305	1	1.500	0.274	191.6	6/10
Ncam1	348	354	R.NISSEEK.T	2079	403.69820	2	1.498	0.413	111.0	6/12
Ncam1	348	354	R.NISSEEK.T	2873	403.69832	2	1.496	0.369	89.8	5/12
Ncam1	534	539	K.YKAEWK.S	5783	412.71881	2	1.494	0.145	411.3	8/10
Ncam1	348	354	R.NISSEEK.T	4205	403.69850	2	1.492	0.591	186.8	8/12
Ncam1	62	68	K.LSPNQQR.I	1871	421.72751	2	1.490	0.445	176.1	9/12
Ncam1	182	188	K.TDEGTYR.C	1549	421.18803	2	1.485	0.807	484.3	10/12
Ncam1	62	68	K.LSPNQQR.I	2790	421.72757	2	1.483	0.562	201.4	9/12
Ncam1	753	758	K.AGPGAK.G	1608	500.28306	1	1.482	0.171	95.5	4/10
Ncam1	348	354	R.NISSEEK.T	2131	403.69821	2	1.480	0.615	150.7	7/12
Ncam1	753	758	K.AGPGAK.G	1952	500.28306	1	1.479	0.192	151.2	5/10
Ncam1	753	758	K.AGPGAK.G	1518	500.28308	1	1.475	0.279	120.5	5/10
Ncam1	534	539	K.YKAEWK.S	6001	412.71924	2	1.473	0.201	317.5	7/10
Ncam1	62	68	K.LSPNQQR.I	1758	421.72752	2	1.472	0.432	165.6	8/12
Ncam1	62	68	K.LSPNQQR.I	4086	421.72768	2	1.471	0.493	200.5	9/12
Ncam1	348	354	R.NISSEEK.T	1442	403.69817	2	1.470	0.460	246.9	9/12
Ncam1	182	188	K.TDEGTYR.C	1623	421.18805	2	1.461	0.521	283.5	10/12
Ncam1	625	633	K.QDDGGSPIR.H	5568	472.72568	2	1.461	0.473	217.6	10/16
Ncam1	348	354	R.NISSEEK.T	3979	403.69842	2	1.458	0.495	155.0	7/12
Ncam1	348	354	R.NISSEEK.T	2801	403.69832	2	1.456	0.509	151.5	7/12
Ncam1	62	68	K.LSPNQQR.I	3734	421.72762	2	1.453	0.425	235.5	9/12
Ncam1	348	354	R.NISSEEK.T	2424	403.69823	2	1.450	0.312	149.4	7/12
Ncam1	776	782	K.EPIVEVR.T	8448	421.24262	2	1.445	0.805	287.8	8/12
Ncam1	157	162	R.DVILKK.D	6171	358.23920	2	1.444	0.277	363.0	8/10
Ncam1	62	68	K.LSPNQQR.I	3436	421.72764	2	1.443	0.458	171.9	9/12
Ncam1	348	354	R.NISSEEK.T	3086	403.69833	2	1.443	0.534	185.8	8/12
Ncam1	368	374	R.VSSLTLK.S	7988	374.23323	2	1.442	0.882	528.9	10/12
Ncam1	62	68	K.LSPNQQR.I	3344	421.72763	2	1.439	0.525	175.6	9/12
Ncam1	62	68	K.LSPNQQR.I	3742	421.72762	2	1.436	0.485	195.6	9/12
Ncam1	62	68	K.LSPNQQR.I	2331	421.72753	2	1.435	0.399	174.9	9/12
Ncam1	625	633	K.QDDGGSPIR.H	5050	472.72571	2	1.432	0.736	116.2	9/16
Ncam1	348	354	R.NISSEEK.T	1851	403.69819	2	1.431	0.374	84.2	5/12
Ncam1	182	188	K.TDEGTYR.C	1379	421.18801	2	1.428	0.595	565.6	10/12
Ncam1	753	758	K.AGPGAK.G	1743	500.28305	1	1.424	0.112	118.9	5/10
Ncam1	783	787	R.TEEER.T	2535	663.29504	1	1.420	0.749	132.0	5/8
Ncam1	348	354	R.NISSEEK.T	1279	403.69817	2	1.415	0.664	148.7	7/12
Ncam1	550	554	K.WYDAK.E	6084	682.32026	1	1.414	0.356	305.5	6/8
Ncam1	776	782	K.EPIVEVR.T	8580	421.24262	2	1.413	0.777	198.1	7/12
Ncam1	122	130	K.NAPTPQEFK.E	7161	516.26115	2	1.411	0.791	337.4	11/16
Ncam1	601	606	R.EPSAPK.L	2228	628.33068	1	1.407	0.377	119.3	7/10
Ncam1	62	68	K.LSPNQQR.I	3250	421.72762	2	1.407	0.343	272.5	10/12
Ncam1	753	758	K.AGPGAK.G	1376	500.28307	1	1.404	0.226	169.8	6/10
Ncam1	625	633	K.QDDGGSPIR.H	4725	472.72563	2	1.401	0.600	105.5	9/16
Ncam1	62	68	K.LSPNQQR.I	1870	421.72751	2	1.400	0.498	275.1	10/12
Ncam1	62	68	K.LSPNQQR.I	3534	421.72764	2	1.399	0.569	181.8	9/12
Ncam1	62	68	K.LSPNQQR.I	3342	421.72763	2	1.394	0.459	187.5	9/12
Ncam1	348	354	R.NISSEEK.T	3357	403.69837	2	1.393	0.652	185.3	8/12
Ncam1	181	188	K.KTDEGTYR.C	1855	485.23575	2	1.391	0.375	134.0	7/14
Ncam1	62	68	K.LSPNQQR.I	4079	421.72768	2	1.387	0.353	177.2	9/12
Ncam1	157	162	R.DVILKK.D	5834	358.23906	2	1.386	0.140	346.8	8/10
Ncam1	368	374	R.VSSLTLK.S	8103	374.23326	2	1.383	0.822	370.9	8/12
Ncam1	62	68	K.LSPNQQR.I	5297	421.72776	2	1.383	0.492	163.4	8/12
Ncam1	62	68	K.LSPNQQR.I	3252	421.72762	2	1.382	0.370	180.4	9/12
Ncam1	648	651	K.PEIR.L	10246	514.29876	1	1.380	0.702	197.1	5/6
Ncam1	181	188	K.KTDEGTYR.C	2312	485.23575	2	1.380	0.422	138.1	7/14
Ncam1	348	354	R.NISSEEK.T	2197	403.69822	2	1.373	0.589	229.1	9/12
Ncam1	181	188	K.KTDEGTYR.C	523	485.23606	2	1.373	0.558	172.6	6/14
Ncam1	348	354	R.NISSEEK.T	3566	403.69838	2	1.371	0.515	231.3	9/12
Ncam1	550	554	K.WYDAK.E	5656	682.32052	1	1.361	0.386	329.9	6/8
Ncam1	348	354	R.NISSEEK.T	3969	403.69842	2	1.359	0.569	145.4	7/12
Ncam1	753	758	K.AGPGAK.G	738	500.28318	1	1.357	0.331	225.8	6/10
Ncam1	534	539	K.YKAEWK.S	5815	412.71882	2	1.353	0.172	284.4	7/10
Ncam1	601	606	R.EPSAPK.L	3604	628.33119	1	1.350	0.127	118.7	7/10
Ncam1	181	188	K.KTDEGTYR.C	2427	485.23576	2	1.349	0.545	206.5	7/14
Ncam1	62	68	K.LSPNQQR.I	4193	421.72770	2	1.347	0.357	154.6	8/12
Ncam1	348	354	R.NISSEEK.T	2015	403.69820	2	1.345	0.630	232.8	9/12
Ncam1	62	68	K.LSPNQQR.I	2791	421.72757	2	1.344	0.352	190.3	9/12
Ncam1	550	554	K.WYDAK.E	5495	682.32111	1	1.343	0.303	245.5	6/8
Ncam1	62	68	K.LSPNQQR.I	2676	421.72756	2	1.339	0.304	238.2	10/12
Ncam1	634	638	R.HYLVK.Y	4396	659.38728	1	1.336	0.612	243.1	5/8
Ncam1	62	68	K.LSPNQQR.I	3135	421.72759	2	1.332	0.408	276.1	10/12
Ncam1	753	758	K.AGPGAK.G	855	500.28308	1	1.331	0.283	130.0	5/10
Ncam1	753	758	K.AGPGAK.G	1034	500.28305	1	1.329	0.411	113.6	5/10
Ncam1	348	354	R.NISSEEK.T	3749	403.69840	2	1.329	0.424	154.4	7/12
Ncam1	601	606	R.EPSAPK.L	3241	628.33086	1	1.327	0.250	162.5	8/10
Ncam1	62	68	K.LSPNQQR.I	1987	421.72751	2	1.327	0.275	201.9	9/12
Ncam1	181	188	K.KTDEGTYR.C	2971	485.23579	2	1.325	0.602	647.6	11/14
Ncam1	348	354	R.NISSEEK.T	3853	403.69841	2	1.317	0.334	139.7	7/12
Ncam1	62	68	K.LSPNQQR.I	3136	421.72759	2	1.315	0.315	144.6	8/12
Ncam1	62	68	K.LSPNQQR.I	3964	421.72768	2	1.314	0.480	138.9	8/12
Ncam1	550	554	K.WYDAK.E	5790	682.32053	1	1.312	0.405	331.8	6/8
Ncam1	348	354	R.NISSEEK.T	1369	403.69817	2	1.308	0.698	147.2	7/12
Ncam1	62	68	K.LSPNQQR.I	3849	421.72764	2	1.308	0.396	171.9	9/12
Ncam1	181	188	K.KTDEGTYR.C	2085	485.23571	2	1.298	0.441	133.0	6/14
Ncam1	62	68	K.LSPNQQR.I	3138	421.72759	2	1.297	0.428	182.7	9/12
Ncam1	348	354	R.NISSEEK.T	3741	403.69840	2	1.297	0.471	228.4	9/12
Ncam1	197	202	R.GEINFK.D	7439	354.18962	2	1.296	0.432	337.0	8/10
Ncam1	62	68	K.LSPNQQR.I	2450	421.72754	2	1.296	0.358	187.9	9/12
Ncam1	833	842	K.TVPNDATQTK.E	4196	537.77461	2	1.294	0.553	90.3	9/18
Ncam1	348	354	R.NISSEEK.T	898	403.69825	2	1.293	0.567	143.9	7/12
Ncam1	62	68	K.LSPNQQR.I	1640	421.72753	2	1.291	0.334	187.1	8/12
Ncam1	62	68	K.LSPNQQR.I	3619	421.72764	2	1.291	0.604	194.9	9/12
Ncam1	62	68	K.LSPNQQR.I	1756	421.72752	2	1.282	0.314	201.5	9/12
Ncam1	348	354	R.NISSEEK.T	1827	403.69819	2	1.282	0.621	234.1	9/12
Ncam1	348	354	R.NISSEEK.T	2172	403.69822	2	1.276	0.600	198.7	8/12
Ncam1	368	374	R.VSSLTLK.S	8576	374.23416	2	1.276	0.362	572.1	11/12
Ncam1	182	188	K.TDEGTYR.C	1515	421.18803	2	1.275	0.682	270.6	8/12
Ncam1	62	68	K.LSPNQQR.I	4195	421.72770	2	1.272	0.366	175.6	9/12
Ncam1	181	188	K.KTDEGTYR.C	648	485.23593	2	1.258	0.646	151.5	6/14
Ncam1	348	354	R.NISSEEK.T	1900	403.69819	2	1.250	0.619	186.2	8/12
Ncam1	348	354	R.NISSEEK.T	3634	403.69839	2	1.250	0.650	183.1	8/12
Ncam1	601	606	R.EPSAPK.L	2849	628.33073	1	1.249	0.212	109.4	7/10
Ncam1	348	354	R.NISSEEK.T	1483	403.69819	2	1.248	0.662	114.2	6/12
Ncam1	62	68	K.LSPNQQR.I	2101	421.72751	2	1.248	0.348	165.1	9/12
Ncam1	776	782	K.EPIVEVR.T	8467	421.24262	2	1.248	0.557	172.4	5/12
Ncam1	62	68	K.LSPNQQR.I	2681	421.72756	2	1.242	0.207	139.1	8/12
Ncam1	62	68	K.LSPNQQR.I	3352	421.72763	2	1.239	0.351	179.9	9/12
Ncam1	62	68	K.LSPNQQR.I	3023	421.72754	2	1.238	0.498	250.6	10/12
Ncam1	348	354	R.NISSEEK.T	1712	403.69819	2	1.237	0.553	241.9	9/12
Ncam1	601	606	R.EPSAPK.L	4298	628.33115	1	1.235	0.284	155.9	8/10
Ncam1	348	354	R.NISSEEK.T	3806	403.69841	2	1.233	0.430	88.7	5/12
Ncam1	62	68	K.LSPNQQR.I	3627	421.72764	2	1.231	0.473	202.7	9/12
Ncam1	753	758	K.AGPGAK.G	1187	500.28304	1	1.229	0.181	168.8	5/10
Ncam1	62	68	K.LSPNQQR.I	3260	421.72762	2	1.228	0.539	175.6	9/12
Ncam1	62	68	K.LSPNQQR.I	3857	421.72764	2	1.228	0.278	158.2	8/12
Ncam1	634	638	R.HYLVK.Y	4528	659.38731	1	1.223	0.368	225.9	5/8
Ncam1	62	68	K.LSPNQQR.I	1872	421.72751	2	1.219	0.337	154.4	8/12
Ncam1	767	771	K.AAFSK.D	1875	523.28791	1	1.218	0.175	82.0	4/8
Ncam1	348	354	R.NISSEEK.T	1669	403.69819	2	1.214	0.612	230.2	9/12
Ncam1	783	787	R.TEEER.T	2898	663.29493	1	1.211	0.709	107.5	5/8
Ncam1	62	68	K.LSPNQQR.I	1986	421.72751	2	1.211	0.203	120.4	7/12
Ncam1	348	354	R.NISSEEK.T	3623	403.69839	2	1.210	0.546	187.4	8/12
Ncam1	783	787	R.TEEER.T	800	663.29502	1	1.207	0.702	143.3	6/8
Ncam1	348	354	R.NISSEEK.T	2863	403.69832	2	1.205	0.582	117.9	6/12
Ncam1	157	162	R.DVILKK.D	5942	358.23904	2	1.199	0.188	323.9	8/10
Ncam1	601	606	R.EPSAPK.L	2729	628.33072	1	1.198	0.185	114.6	7/10
Ncam1	348	354	R.NISSEEK.T	2402	403.69824	2	1.194	0.453	194.4	8/12
Ncam1	601	606	R.EPSAPK.L	3947	628.33173	1	1.194	0.183	61.9	5/10
Ncam1	62	68	K.LSPNQQR.I	3442	421.72764	2	1.188	0.251	190.3	9/12
Ncam1	62	68	K.LSPNQQR.I	3618	421.72764	2	1.187	0.503	140.2	8/12
Ncam1	648	651	K.PEIR.L	10243	514.29876	1	1.184	0.493	207.7	5/6
Ncam1	182	188	K.TDEGTYR.C	3009	841.36945	1	1.181	0.788	87.2	5/12
Ncam1	833	842	K.TVPNDATQTK.E	5536	537.77552	2	1.180	0.501	154.5	12/18
Ncam1	783	787	R.TEEER.T	1170	663.29506	1	1.180	0.765	112.4	5/8
Ncam1	811	816	K.GPVETK.S	3233	630.34654	1	1.178	0.323	75.9	5/10
Ncam1	62	68	K.LSPNQQR.I	2798	421.72757	2	1.177	0.282	182.4	9/12
Ncam1	62	68	K.LSPNQQR.I	2102	421.72751	2	1.175	0.463	191.9	9/12
Ncam1	833	842	K.TVPNDATQTK.E	4092	537.77544	2	1.174	0.347	92.4	10/18
Ncam1	634	638	R.HYLVK.Y	4788	659.38838	1	1.168	0.487	211.3	5/8
Ncam1	634	638	R.HYLVK.Y	4525	659.38731	1	1.167	0.531	312.7	6/8
Ncam1	348	354	R.NISSEEK.T	2287	403.69822	2	1.162	0.533	186.6	8/12
Ncam1	811	816	K.GPVETK.S	1579	630.34643	1	1.161	0.420	66.5	5/10
Ncam1	783	787	R.TEEER.T	1385	663.29504	1	1.160	0.734	121.9	5/8
Ncam1	122	130	K.NAPTPQEFK.E	7253	516.26172	2	1.158	0.559	125.4	6/16
Ncam1	181	188	K.KTDEGTYR.C	1969	485.23573	2	1.156	0.356	178.7	8/14
Ncam1	634	638	R.HYLVK.Y	4947	659.38838	1	1.152	0.440	145.8	5/8
Ncam1	811	816	K.GPVETK.S	2730	630.34642	1	1.151	0.558	86.0	5/10
Ncam1	601	606	R.EPSAPK.L	2488	628.33066	1	1.139	0.291	112.1	7/10
Ncam1	62	68	K.LSPNQQR.I	3528	421.72764	2	1.139	0.311	134.1	8/12
Ncam1	114	117	K.IFQK.L	4402	535.32385	1	1.138	0.307	228.1	4/6
Ncam1	601	606	R.EPSAPK.L	2114	628.33068	1	1.138	0.214	48.1	5/10
Ncam1	783	787	R.TEEER.T	1293	663.29505	1	1.136	0.626	108.4	5/8
Ncam1	62	68	K.LSPNQQR.I	2675	421.72756	2	1.130	0.288	267.2	10/12
Ncam1	783	787	R.TEEER.T	894	663.29501	1	1.126	0.489	103.7	5/8
Ncam1	783	787	R.TEEER.T	2417	663.29506	1	1.121	0.654	126.4	5/8
Ncam1	648	651	K.PEIR.L	9469	514.29899	1	1.119	0.516	158.3	4/6
Ncam1	348	354	R.NISSEEK.T	991	403.69824	2	1.116	0.314	60.1	5/12
Ncam1	348	354	R.NISSEEK.T	2747	403.69831	2	1.115	0.271	189.9	8/12
Ncam1	601	606	R.EPSAPK.L	4179	628.33122	1	1.113	0.367	105.6	7/10
Ncam1	62	68	K.LSPNQQR.I	4202	421.72770	2	1.113	0.324	145.2	8/12
Ncam1	62	68	K.LSPNQQR.I	4078	421.72768	2	1.111	0.248	196.7	9/12
Ncam1	767	771	K.AAFSK.D	4249	523.28789	1	1.107	0.326	82.7	4/8
Ncam1	811	816	K.GPVETK.S	3110	630.34650	1	1.106	0.363	150.2	7/10
Ncam1	811	816	K.GPVETK.S	2494	630.34640	1	1.103	0.537	71.6	5/10
Ncam1	114	117	K.IFQK.L	4426	535.32399	1	1.101	0.213	238.6	4/6
Ncam1	601	606	R.EPSAPK.L	1629	628.33074	1	1.100	0.171	101.6	7/10
Ncam1	601	606	R.EPSAPK.L	3431	628.33097	1	1.097	0.152	79.6	6/10
Ncam1	62	68	K.LSPNQQR.I	1641	421.72753	2	1.096	0.188	175.2	8/12
Ncam1	62	68	K.LSPNQQR.I	3733	421.72762	2	1.094	0.275	250.1	10/12
Ncam1	811	816	K.GPVETK.S	2270	630.34636	1	1.092	0.506	73.2	5/10
Ncam1	62	68	K.LSPNQQR.I	2332	421.72753	2	1.092	0.269	107.4	7/12
Ncam1	62	68	K.LSPNQQR.I	2905	421.72753	2	1.086	0.236	163.8	8/12
Ncam1	601	606	R.EPSAPK.L	4062	628.33177	1	1.084	0.275	85.4	6/10
Ncam1	601	606	R.EPSAPK.L	1852	628.33069	1	1.082	0.223	162.6	8/10
Ncam1	193	196	R.ILAR.G	3952	472.32466	1	1.082	0.320	151.0	5/6
Ncam1	348	354	R.NISSEEK.T	2246	403.69821	2	1.080	0.635	150.1	7/12
Ncam1	348	354	R.NISSEEK.T	2756	403.69831	2	1.080	0.419	117.4	6/12
Ncam1	843	847	K.ENESK.A	1806	606.27354	1	1.076	0.124	97.6	6/8
Ncam1	811	816	K.GPVETK.S	2604	630.34641	1	1.076	0.382	70.3	5/10
Ncam1	783	787	R.TEEER.T	1619	663.29503	1	1.067	0.576	109.2	5/8
Ncam1	783	787	R.TEEER.T	2075	663.29508	1	1.058	0.668	75.0	4/8
Ncam1	811	816	K.GPVETK.S	2985	630.34647	1	1.057	0.283	107.6	6/10
Ncam1	783	787	R.TEEER.T	1844	663.29498	1	1.042	0.511	79.7	4/8
Ncam1	163	165	K.DVR.F	1072	389.21418	1	1.038	0.153	173.3	4/4
Ncam1	767	771	K.AAFSK.D	2929	523.28804	1	1.037	0.140	113.0	5/8
Ncam1	601	606	R.EPSAPK.L	3830	628.33156	1	1.021	0.306	69.5	6/10
Ncam1	783	787	R.TEEER.T	1727	663.29501	1	1.021	0.449	54.1	3/8
Ncam1	811	816	K.GPVETK.S	1924	630.34637	1	1.020	0.381	74.4	5/10
Ncam1	811	816	K.GPVETK.S	2846	630.34645	1	1.018	0.362	81.7	5/10
Ncam1	182	188	K.TDEGTYR.C	1491	421.18802	2	1.016	0.528	562.0	10/12
Ncam1	348	354	R.NISSEEK.T	2954	403.69832	2	1.014	0.581	147.5	7/12
Ncam1	634	638	R.HYLVK.Y	4913	659.38835	1	1.010	0.509	292.3	6/8
Ncam1	193	196	R.ILAR.G	3769	472.32465	1	1.009	0.224	152.5	5/6
Ncam1	833	842	K.TVPNDATQTK.E	3997	537.77554	2	1.008	0.631	154.3	11/18
Ncam1	163	165	K.DVR.F	2000	389.21420	1	1.004	0.302	117.3	3/4
Ncam1	648	651	K.PEIR.L	7940	514.29881	1	1.001	0.829	143.7	4/6

## Sheet: 38kDa-NCAM1-bCTF
Reference	Start Position	End Position	Peptide	ScanF	Obs m/z	z	↓ XCorr	ΔCorr	SP	# Ions
Ncam1	796	816	K.HTEPNETTPLTEPEKGPVETK.S	8593	778.72098	3	5.112	0.764	670.2	29/80
Ncam1	783	816	R.TEEERTPNHDGGKHTEPNETTPLTEPEKGPVETK.S	7501	757.76456	5	4.690	0.756	1285.1	56/264
Ncam1	671	682	Y.EVYVVAENQQGK.S	8524	682.34678	2	4.685	0.758	1571.3	19/22
Ncam1	819	832	E.PPESEAKPAPTEVK.T	7157	740.38860	2	4.611	0.795	1533.8	20/26
Ncam1	767	782	K.AAFSKDESKEPIVEVR.T	9337	602.31960	3	4.345	0.653	991.9	25/60
Ncam1	671	682	Y.EVYVVAENQQGK.S	8508	682.34678	2	4.322	0.748	1429.1	19/22
Ncam1	769	782	A.FSKDESKEPIVEVR.T	9370	554.96181	3	4.269	0.678	1449.3	26/52
Ncam1	819	832	E.PPESEAKPAPTEVK.T	7159	740.38860	2	4.195	0.710	1762.8	20/26
Ncam1	671	682	Y.EVYVVAENQQGK.S	8509	682.34678	2	4.157	0.803	1383.3	18/22
Ncam1	769	782	A.FSKDESKEPIVEVR.T	9357	554.96181	3	4.090	0.638	1452.1	25/52
Ncam1	767	782	K.AAFSKDESKEPIVEVR.T	9359	602.31960	3	4.001	0.774	1265.8	27/60
Ncam1	796	816	K.HTEPNETTPLTEPEKGPVETK.S	8597	778.72098	3	3.954	0.742	664.1	27/80
Ncam1	769	782	A.FSKDESKEPIVEVR.T	9356	554.96181	3	3.832	0.668	1243.1	25/52
Ncam1	796	816	K.HTEPNETTPLTEPEKGPVETK.S	8728	778.72098	3	3.789	0.713	552.7	24/80
Ncam1	796	816	K.HTEPNETTPLTEPEKGPVETK.S	8599	778.72098	3	3.733	0.736	662.7	26/80
Ncam1	767	782	K.AAFSKDESKEPIVEVR.T	9366	602.31960	3	3.711	0.749	1414.8	28/60
Ncam1	772	782	K.DESKEPIVEVR.T	9176	434.22994	3	3.686	0.751	712.2	20/40
Ncam1	769	782	A.FSKDESKEPIVEVR.T	9362	554.96181	3	3.629	0.651	1327.8	26/52
Ncam1	772	782	K.DESKEPIVEVR.T	9193	434.22994	3	3.507	0.697	774.1	21/40
Ncam1	772	782	K.DESKEPIVEVR.T	9169	434.22994	3	3.347	0.753	765.9	20/40
Ncam1	767	782	K.AAFSKDESKEPIVEVR.T	9453	602.31960	3	3.203	0.808	1183.8	25/60
Ncam1	671	682	Y.EVYVVAENQQGK.S	8638	682.34679	2	3.188	0.792	949.9	15/22
Ncam1	796	816	K.HTEPNETTPLTEPEKGPVETK.S	8606	778.72098	3	3.168	0.667	387.6	23/80
Ncam1	671	682	Y.EVYVVAENQQGK.S	8530	682.34678	2	3.104	0.732	1201.1	17/22
Ncam1	767	782	K.AAFSKDESKEPIVEVR.T	9650	602.32059	3	3.037	0.655	584.4	20/60
Ncam1	772	782	K.DESKEPIVEVR.T	9230	434.22994	3	2.980	0.768	704.8	19/40
Ncam1	767	782	K.AAFSKDESKEPIVEVR.T	9454	602.31960	3	2.863	0.641	499.0	20/60
Ncam1	819	832	E.PPESEAKPAPTEVK.T	7266	740.38860	2	2.737	0.738	837.8	17/26
Ncam1	769	782	A.FSKDESKEPIVEVR.T	9400	554.96181	3	2.696	0.766	905.0	22/52
Ncam1	772	782	K.DESKEPIVEVR.T	9173	434.22994	3	2.675	0.635	479.1	18/40
Ncam1	819	832	E.PPESEAKPAPTEVK.T	7171	740.38860	2	2.631	0.795	1097.0	19/26
Ncam1	796	810	K.HTEPNETTPLTEPEK.G	7980	574.94489	3	2.365	0.532	398.7	19/56
Ncam1	671	682	Y.EVYVVAENQQGK.S	8564	682.34678	2	2.075	0.749	811.4	14/22
Ncam1	796	810	K.HTEPNETTPLTEPEK.G	7986	574.94489	3	2.068	0.580	384.5	20/56
Ncam1	686	691	A.AHFVFR.T	9469	388.71372	2	1.959	0.920	411.9	9/10
Ncam1	819	832	E.PPESEAKPAPTEVK.T	7175	740.38860	2	1.763	0.636	436.6	11/26
Ncam1	686	691	A.AHFVFR.T	9452	388.71372	2	1.557	0.905	421.8	9/10
Ncam1	819	832	E.PPESEAKPAPTEVK.T	7292	740.38859	2	1.553	0.611	442.4	13/26
Ncam1	686	691	A.AHFVFR.T	9481	388.71372	2	1.502	0.926	322.5	8/10
